# Supplementary material for: Representations of female characters in Bollywood cinema: stereotypes, audience perceptions, and societal impacts
Source: Front Sociol. 2026 Feb 12;10:1694300. doi: 10.3389/fsoc.2025.1694300 (PMC12935684; doi:10.3389/fsoc.2025.1694300)
Supplement: Supplementary file 1 [file Table_1.xlsx]

## Sheet: Form Responses 1
Timestamp	AGE	GENDER	Working/Student	Educational Qualifications	Current City	Languages Spoken	Ethnicity	Marital Status	Q1. Is there an increase in the number of item songs in Bollywood?	Q2. Do you find any point of interest/uniqueness in the attire of the female lead?	Q3. Is there any point of interest/uniqueness in the attire of the item girl?	Q4. Do you find any difference in the way the item girl is portrayed as compared to the female lead?	Q5. Do you find any difference between the behaviour of the female lead and the item girl?	Q6. Is there any point of commonality between the behaviour of the female lead and the item girl?	Q7. Are the two women shown differently in the films?	Q8. Does the male actor behave differently with the two women in the film?	Q9. Do you think there is a compartmentalization of these two women’s characteristics in the songs?	Q10. Which women do you relate more to, in real life?	Q11. Do you think item songs impact women in real life?	Q12. Do you find characteristic traits/behaviours of the heroine in your real life?	Q13. Do you find any characteristic traits/behaviours of the item girl in your real life?	Q14. Which attire do you relate to in real life?	Q15. Do you think society divides women into two divisions in real life too?	Q16. What are some of the terms/slangs associated with item girls in songs? (write as many as you are aware of)	Q17. Have you ever been addressed with these terms in real life by any individual?	Q18. Are women also categorized as good or bad based on their behaviours/attires in real life?	Q19. Have you faced any instances where you have been categorised in either of these categories based on your attire?	Q20. Do you think you also categorize women based on their attire or mannerisms?
2023-11-06 09:54:22	27	Male	Working	M. Com	Bangalore	English, Hindi, Bengali	Bengali	Unmarried	Yes	No	No	Yes	Yes	No	Yes	Yes	Yes	Neither	Yes	Maybe	No	Heroine's/Female Lead's attire	Yes	Chikni. Baby. Hot. Sexy	No	Yes	No	Yes
2023-11-06 10:12:32	26	Female	Student	Ph.D	Chennai	Tamil, Hindi and English	Dravidian	Unmarried	Yes	Yes	Maybe	Maybe	Yes	No	Yes	Yes	Yes	Both	Yes	Yes	Yes	Item Girl's attire	Yes	Dance numbers, sensual dance, special appearance, cabaret, belly dance, Mujra, Bollywood glamour songs, sizzler, oomph factor, club remix, and costume extravagance.	No	Maybe	Yes	No
2023-11-06 10:12:54	24	Female	Working	Postgraduate	Chennai	Tamil	Tamil	Unmarried	Yes	Yes	Yes	Yes	Yes	No	Yes	Yes	Yes	Both	Yes	Maybe	Maybe	Heroine's/Female Lead's attire	Yes	Figure/Slut/Femme Fatale	Yes	Yes	Yes	No
2023-11-06 10:33:30	35	Male	Student	MPhil	Chennai	Hindi, eng,	Indian	Married	Yes	Yes	Yes	Yes	Yes	No	Yes	Yes	No	Neither	Yes	No	No	Heroine's/Female Lead's attire	Yes	Item, maal, patakha, chikni,	No	Yes	Yes	Yes
2023-11-06 11:13:41	25	Female	Working	pursuing Ph.D.	Chennai	Bengali, English, Hindi	Bengali	Unmarried	Maybe	No	No	Yes	Maybe	No	Yes	Yes	Maybe	Neither	Yes	No	No	Heroine's/Female Lead's attire	Yes	Slut, Whore, Escort etc etc	Yes	Yes	Maybe	No
2023-11-06 14:33:18	26	Female	Working	Master Degree	Gurgaon	English, Hindi and Assamese	Assamese	Unmarried	Maybe	Yes	Yes	Yes	Maybe	Maybe	Yes	Yes	Yes	Neither	Yes	Yes	Yes	Heroine's/Female Lead's attire	Yes	No clue	No	No	No	No
2023-11-06 17:34:01	28	Female	Student	MA, pursuing PhD	Pune	Hindi and English	South Asian	Unmarried	Yes	Yes	Yes	Yes	Yes	Maybe	Yes	Yes	Yes	Both	Yes	Maybe	Maybe	Heroine's/Female Lead's attire	Yes	Bazaaru	Yes	Yes	Yes	No
2023-11-08 11:40:32	36	Male	Working	MA	Chennai	English, Telugu, Tamil	Tamils	Unmarried	Maybe	Yes	Yes	Yes	Yes	Yes	Yes	Yes	Yes	Heroine/Female Lead	No	Yes	No	Heroine's/Female Lead's attire	Yes	Not aware	No	Yes	No	No
2023-11-08 11:46:05	17	Female	Student	12th	Chennai	Tamil	Tamil	Unmarried	Maybe	No	No	Maybe	Maybe	No	Yes	No	Maybe	Item Girl	Yes	No	No	Heroine's/Female Lead's attire	Yes	Don't know	No	No	No	Yes
2023-11-08 11:46:44	27	Male	Working	Masters	Bangalore	English hindi	Bengali	Unmarried	Yes	Yes	Yes	Yes	Yes	No	Yes	Yes	Yes	Heroine/Female Lead	Yes	Yes	No	Heroine's/Female Lead's attire	No	Baby, sexy, munni	No	Yes	No	No
2023-11-08 11:55:03	25	Male	Working	Graduate	Mumbai	English, Hindi, Marathi	...	Unmarried	Yes	No	No	Yes	Yes	Yes	No	Maybe	Maybe	Heroine/Female Lead	No	Yes	No	Heroine's/Female Lead's attire	No	.....	Yes	Yes	No	No
2023-11-08 11:56:10	25	Female	Working	Pursuing Ph.D.	Chennai	Bengali, English, Hindi	Bengali	Unmarried	Yes	Yes	Yes	Yes	Yes	Maybe	Yes	Yes	Maybe	Heroine/Female Lead	Yes	Yes	Yes	Heroine's/Female Lead's attire	Yes	Slut, Hore etc.	Yes	Yes	Yes	Yes
2023-11-08 11:56:26	18	Female	Student	12 passed	Chennai	Tamil	Asian	Unmarried	Maybe	Yes	No	Yes	Yes	Maybe	Yes	Yes	Yes	Heroine/Female Lead	Yes	No	No	Heroine's/Female Lead's attire	Yes	Idk	No	Yes	No	No
2023-11-08 12:01:55	29	Female	Student	Mphil	Chennai	Malayalam and English	Kerala	Unmarried	Yes	No	Yes	Yes	Yes	No	Yes	Yes	Yes	Heroine/Female Lead	Yes	Yes	No	Heroine's/Female Lead's attire	Yes	Hot or Sexy	Yes	Yes	Yes	No
2023-11-08 12:08:48	27	Female	Working	MBA	Gurgaon	English, Hindi, Bengali	Indian	Unmarried	No	Maybe	Yes	Yes	Yes	Yes	Yes	Yes	Yes	Item Girl	Yes	No	Yes	Heroine's/Female Lead's attire	Yes	Pataka, babydoll, tota	Yes	Yes	No	Yes
2023-11-08 12:15:30	36	Male	Working	MBA	New Delhi	English, Hindi	Indian	Married	No	Maybe	Yes	Yes	Yes	Maybe	Yes	No	Maybe	Heroine/Female Lead	No	No	No	Heroine's/Female Lead's attire	Yes	Baby, Doll, Patakha, pari, etc	No	Yes	Yes	Yes
2023-11-08 12:18:07	31	Male	Working	MBA	CHENNAI	TAMIL	TAMIL	Unmarried	Maybe	No	Yes	Yes	Yes	No	Yes	Yes	Yes	Heroine/Female Lead	Yes	Yes	No	Heroine's/Female Lead's attire	Yes	item dancer	Yes	Yes	No	Yes
2023-11-08 12:20:16	35	Male	Student	MPhil	Chennai	Hindi, Eng,	Indian	Married	No	Yes	Yes	Yes	Yes	Yes	Yes	Yes	Yes	Item Girl	Yes	No	Yes	Heroine's/Female Lead's attire	Yes	Patakha, item,	No	Yes	No	No
2023-11-08 12:33:35	25	Female	Student	Pursuing PhD	Chennai	Tamil	Tamilian	Unmarried	Yes	Yes	No	Yes	Yes	Yes	Yes	Yes	Yes	Heroine/Female Lead	Yes	Yes	No	Heroine's/Female Lead's attire	Yes	Baby doll, highly objectified names	Yes	Yes	No	No
2023-11-08 13:02:30	24	Female	Student	Research scholar	Arakkonam	tamil	Indian	Unmarried	Yes	Yes	Yes	Yes	Yes	No	Yes	Yes	Maybe	Heroine/Female Lead	Yes	No	Yes	Heroine's/Female Lead's attire	Yes	dhasi, vesiyar	No	No	Yes	No
2023-11-08 13:35:33	22	Male	Student	Postgraduate	Chennai	English, Tamil	Dravidian	Unmarried	Yes	No	No	Yes	Yes	Yes	Yes	Yes	Yes	Item Girl	Yes	No	No	Heroine's/Female Lead's attire	Yes	Desi,Slut	No	Yes	No	No
2023-11-08 13:50:53	35	Male	Student	M.E	Chennai	Tamil,English	Hindu	Married	Yes	Yes	No	No	Yes	Yes	Yes	No	No	Heroine/Female Lead	Yes	Yes	No	Heroine's/Female Lead's attire	Yes	Nothing	No	Yes	Yes	Yes
2023-11-08 14:10:32	25	Male	Working	BTech	Chennai	English Hindi Tamil Malayalam	Indian Kerala.	Unmarried	Maybe	Yes	Yes	Yes	Yes	Maybe	Yes	Yes	Yes	Heroine/Female Lead	Yes	No	No	Heroine's/Female Lead's attire	Yes	Item.	No	Yes	Yes	Yes
2023-11-08 14:25:38	32	Female	Student	PG	CHENNAI	english,tamil	asian	Married	Yes	No	No	Yes	Yes	Maybe	Yes	Maybe	Yes	Heroine/Female Lead	No	No	No	Heroine's/Female Lead's attire	No	girls	No	Yes	Yes	Yes
2023-11-08 14:27:46	37	Male	Student	PG	Chennai	Tamil	Asian	Married	Yes	Yes	Yes	Maybe	Maybe	No	Yes	Yes	Yes	Heroine/Female Lead	Yes	Yes	Yes	Item Girl's attire	Yes	Pretty	Yes	Yes	No	Yes
2023-11-08 14:34:02	29	Female	Student	PhD	Chennai	Tamil, English	Mid form	Married	Yes	Yes	No	Yes	Yes	No	Yes	Yes	Maybe	Heroine/Female Lead	Yes	Yes	No	Heroine's/Female Lead's attire	Yes	Item	No	Yes	No	No
2023-11-08 15:19:11	26	Female	Student	Msc	Chennai	Tamil	Muslim	Unmarried	No	No	No	Yes	Yes	No	Yes	Maybe	Maybe	Heroine/Female Lead	No	No	No	Heroine's/Female Lead's attire	No	No	No	Yes	No	Yes
2023-11-08 16:43:20	27	Female	Working	Graduate	Duliajan, Assam	Nepali English Hindi Assamese	Nepali (Asian)	Unmarried	Yes	No	No	Yes	Maybe	Maybe	Yes	Yes	Yes	Item Girl	No	No	Yes	Heroine's/Female Lead's attire	Yes	Chikni chameli	Yes	Yes	Yes	Yes
2023-11-08 18:17:50	26	Female	Working	Post Graduation	Delhi	Hindi, English	South Asian	Unmarried	Yes	No	No	Yes	Yes	No	Yes	Yes	Yes	Item Girl	Yes	No	Yes	Heroine's/Female Lead's attire	Yes	Pataka, mirchi, chikni, bijli, bomb, kamaal, dhamaal	Yes	Yes	Yes	No
2023-11-08 18:26:10	25	Female	Student	M.Sc., B.Ed.,	Kanchipuram	Tamil, English, Telugu	South Indian	Unmarried	Maybe	Yes	Yes	No	Yes	Maybe	Maybe	Maybe	Maybe	Heroine/Female Lead	Yes	Yes	No	Heroine's/Female Lead's attire	Yes	Im not sure	No	Yes	No	Yes
2023-11-08 20:39:52	18	Female	Student	Law student	Tiruvannamalai	Tamil	Indian	Unmarried	Yes	Yes	No	Yes	Yes	Maybe	Yes	Yes	Yes	Heroine/Female Lead	Yes	Yes	No	Heroine's/Female Lead's attire	Yes	Specifying body shapes and sizes of woman body part	Yes	Yes	Yes	No
2023-11-08 21:34:23	56	Female	Working	M.Sc.,M.Phil.	Tiruvannamalai	Tamil	Telugu minority	Married	Maybe	No	No	No	No	No	Yes	Maybe	Yes	Heroine/Female Lead	Yes	No	No	Heroine's/Female Lead's attire	Yes	Figure n other deregatiry words	No	Yes	No	No
2023-11-08 23:38:30	28	Female	Student	MA, pursuing PhD	Pune	Hindi and English	South Asian	Unmarried	Yes	Yes	Yes	Yes	Yes	Maybe	Yes	Yes	Yes	Item Girl	Yes	Yes	Yes	Heroine's/Female Lead's attire	Yes	Chikni, murgi	Yes	Yes	Yes	No
2023-11-09 09:25:02	24	Female	Working	Postgraduate	Chennai	Tamil/English	Indian	Unmarried	Yes	Maybe	Yes	Yes	Yes	No	Yes	Yes	Yes	Heroine/Female Lead	Yes	Yes	Yes	Heroine's/Female Lead's attire	Yes	Figure/ Slut /Femme Fetale/ Home breaker/ Witch/ Characterless	Yes	Yes	Yes	No
2023-11-09 20:03:00	27	Female	Working	Mba	Chennai	Tamil	Indian	Married	Maybe	Yes	No	Yes	No	No	Yes	Yes	Yes	Heroine/Female Lead	No	No	No	Heroine's/Female Lead's attire	No	Item girl	No	Yes	No	No
2023-11-09 20:58:23	25	Female	Working	MBA	Chennai	Tamil, English	Indian/Asian	Unmarried	Yes	No	No	No	No	Yes	Yes	Yes	Yes	Heroine/Female Lead	Yes	Yes	No	Heroine's/Female Lead's attire	No	Is ready to be with a guy when the hero has six packs or just did some stunts which in real time is a fat lie. Girls actually doesn't see that alone in a guy.	Yes	Yes	Yes	No
2023-11-09 20:59:28	27	Female	Working	MBA	Nagercoil	Tamil, English, Malayalam	-	Unmarried	Maybe	Yes	No	Yes	Yes	Maybe	Yes	Yes	Maybe	Heroine/Female Lead	Yes	Yes	No	Heroine's/Female Lead's attire	Yes	-	No	Yes	No	Yes
2023-11-09 23:07:40	30	Male	Working	M.TECH	Chennai	Tamil, English	Asian	Unmarried	Yes	Maybe	No	Yes	Yes	Yes	Yes	Yes	Maybe	Heroine/Female Lead	Yes	Yes	No	Heroine's/Female Lead's attire	Yes	Gaanthari	No	Yes	Yes	Yes
2023-11-09 23:08:29	29	Male	Working	MBA	Chennai	Tamil and English	Asian	Married	Yes	Maybe	Yes	Yes	Yes	Yes	Yes	Yes	Yes	Heroine/Female Lead	Yes	No	No	Heroine's/Female Lead's attire	Yes	Darling	No	Yes	Yes	Yes
2023-11-10 17:17:57	39	Female	Working	Ph.D	Chennai	Tamil, English	Indian	Married	Maybe	Maybe	Maybe	Maybe	Maybe	Maybe	Yes	Yes	Yes	Heroine/Female Lead	No	No	No	Heroine's/Female Lead's attire	Yes	Nil	No	Yes	No	No
2023-11-11 20:09:53	28	Male	Working	M.Sc	New Delhi	English, Hindi. Assamese	Indian	Unmarried	Maybe	No	No	Yes	Yes	No	Maybe	Yes	Maybe	Heroine/Female Lead	No	Yes	No	Heroine's/Female Lead's attire	Yes	Item, maal, etc	No	Yes	Yes	No
2023-11-15 10:28:22	18	Male	Student	BBA LLB HONS.	Chennai	Tamil , English	South Indian	Unmarried	Yes	Maybe	Maybe	No	Yes	No	Maybe	Yes	Maybe	Heroine/Female Lead	No	Yes	Yes	Heroine's/Female Lead's attire	Yes	Nil	Yes	Yes	Yes	Yes
2023-11-15 10:36:12	22	Male	Student	MBA	Chennai	Tamil, English	Human	Unmarried	Yes	No	Maybe	Maybe	Yes	Maybe	Yes	Yes	Yes	Heroine/Female Lead	Yes	Yes	Yes	Heroine's/Female Lead's attire	Yes	Body language	No	Yes	Yes	Yes
2023-11-15 10:41:39	20	Male	Student	College 3rd year currently	Coimbatore	Tamil	Nil	Unmarried	Maybe	Yes	Yes	Yes	Yes	No	Yes	Yes	Yes	Heroine/Female Lead	No	Yes	No	Heroine's/Female Lead's attire	Yes	Item number	No	Yes	No	Yes
2023-11-15 10:45:36	19	Male	Student	college btech	sennai	english	whats that hindu ig	Unmarried	Yes	No	No	Yes	Yes	Yes	Yes	Yes	Yes	Heroine/Female Lead	Yes	Yes	Yes	Heroine's/Female Lead's attire	Yes	idk yaar	Yes	No	No	Yes
2023-11-15 10:47:32	19	Male	Student	Engineering	Chennai	English tamil Malayalam	Indian	Unmarried	Maybe	Yes	No	Yes	Yes	Yes	No	Yes	Yes	Heroine/Female Lead	No	Yes	No	Heroine's/Female Lead's attire	Yes	Study da parama	No	Yes	Yes	Yes
2023-11-15 10:49:01	19	Male	Student	12th pass	Thanjavur	English, Hindi,Tamil,Urdu, French	Indian Muslim	Unmarried	Maybe	No	No	Yes	Yes	Maybe	Yes	Maybe	Yes	Heroine/Female Lead	Yes	No	No	Heroine's/Female Lead's attire	No	Mast qalander	No	Yes	No	Yes
2023-11-15 10:49:18	19	Female	Student	Currenly persuing BBA LLB	Chennai	English Hindi Tamil	Tamilian	Unmarried	Yes	Maybe	Yes	Yes	Yes	Yes	Yes	Yes	Yes	Heroine/Female Lead	Yes	No	No	Heroine's/Female Lead's attire	Yes	Baby, touch, lips, hips, objectification of women, gori, meet me alone	No	Yes	Yes	No
2023-11-15 10:52:12	18	Female	Student	12th (currently pursuing bachelor's degree)	Chennai	Tamil, Hindi, English, Gujarati, Malayalam	Tamil, hindu	Unmarried	Yes	Yes	Maybe	Yes	Yes	Maybe	Yes	Yes	Yes	Heroine/Female Lead	Yes	Yes	No	Heroine's/Female Lead's attire	Yes	.	No	Yes	No	No
2023-11-15 10:53:35	19	Male	Student	B.Tech	Erode	Tamil, English	Indian	Unmarried	Maybe	Maybe	No	Yes	No	Maybe	No	Maybe	Maybe	Heroine/Female Lead	No	No	No	Heroine's/Female Lead's attire	Yes	NA	No	No	Yes	No
2023-11-15 10:59:45	18	Female	Student	BTech (pursuing)	Chennai	Tamil, English, Hindi	Tamil	Unmarried	Yes	No	No	Maybe	No	Yes	Yes	Yes	Yes	Heroine/Female Lead	Yes	Yes	Yes	Heroine's/Female Lead's attire	Yes	Shawty	No	Yes	No	No
2023-11-15 11:06:39	19	Male	Student	BTECH	CHENNAI	ENGLISH, TAMIL , HINDI , KANNADA	south asian	Unmarried	Yes	Maybe	Maybe	Yes	Yes	Yes	Yes	Maybe	Maybe	Heroine/Female Lead	Yes	No	No	Heroine's/Female Lead's attire	No	item	No	Yes	No	No
2023-11-15 11:15:53	19	Male	Student	Bhupendra Jogi	Bhupendra Jogi	Bhupendra Jogi	Aayein?	Unmarried	No	No	No	Yes	Yes	No	Yes	Yes	Yes	Heroine/Female Lead	No	Yes	No	Heroine's/Female Lead's attire	No	Bhupendra Jogi	No	Yes	No	No
2023-11-15 11:18:06	19	Male	Student	12th pass	Chennai	Hindi, Marathi, English, German, Russian	Indian	Unmarried	No	No	No	Yes	Yes	Maybe	Yes	Yes	Maybe	Heroine/Female Lead	Yes	Yes	Yes	Heroine's/Female Lead's attire	No	Chhamiya	No	Yes	No	Yes
2023-11-15 11:26:07	GOD	Male	Student	There is no education for me	Everywhere	Every language	We are one.	Unmarried	Yes	No	No	No	Yes	No	Yes	Yes	Yes	Heroine/Female Lead	Yes	No	No	Heroine's/Female Lead's attire	Yes	It's a SIN.	No	Yes	No	No
2023-11-15 11:41:46	21	Male	Student	MBA	Chennai	English, Tamil, Telugu, Hindi	Indian	Unmarried	Yes	Yes	Yes	Yes	Yes	Yes	Yes	Yes	Yes	Item Girl	Yes	Yes	Yes	Item Girl's attire	Yes	Item, Desi, masala, sexy, hot	Yes	No	Yes	Yes
2023-11-15 12:09:12	19	Male	Student	B. Tech 2nd year	Chennai	Tamil	Tamil	Unmarried	Yes	No	No	Yes	Yes	No	Yes	Yes	Yes	Heroine/Female Lead	Yes	No	No	Heroine's/Female Lead's attire	Yes	Nonep	No	Yes	No	Yes
2023-11-15 12:29:29	20	Male	Student	BTech	Chennai	Tamil	Indian	Unmarried	Yes	No	No	Yes	Maybe	No	Maybe	Yes	Yes	Heroine/Female Lead	No	Yes	No	Heroine's/Female Lead's attire	No	-	No	No	No	No
2023-11-15 12:44:56	19.5	Female	Student	Btech mechatronics 2nd yr	Chennai	English, hindi, marathi, tamil	Indian	Unmarried	Yes	No	No	Yes	Yes	No	Yes	Yes	Yes	Heroine/Female Lead	Yes	No	No	Heroine's/Female Lead's attire	Yes	.	No	Yes	Yes	No
2023-11-15 15:32:33	18	Male	Student	BTech	Chennai	English, Hindi, Tamil, Malayalam	Asian	Married	Maybe	No	No	Yes	Yes	No	Yes	Yes	Yes	Heroine/Female Lead	Yes	Yes	No	Heroine's/Female Lead's attire	No	erotic	No	Yes	No	No
2023-11-15 15:41:34	22	Female	Student	POST GRADUATE	Chennai	Tamil, English	Tamilian	Unmarried	Maybe	Yes	Maybe	Yes	Yes	Maybe	Yes	Yes	Yes	Heroine/Female Lead	Yes	Yes	No	Heroine's/Female Lead's attire	Yes	Item Girl	No	Yes	No	No
2023-11-15 19:21:24	28	Female	Working	Bcom hons	Delhi	English and hindi	Indian	Unmarried	Yes	No	No	Yes	Yes	No	Yes	Yes	Yes	Heroine/Female Lead	Yes	No	No	Heroine's/Female Lead's attire	Yes	Jaan jawani	Yes	Yes	Yes	No
2023-11-15 19:24:05	24	Female	Student	M.A, M.Phil	Nagercoil	Tamil	Kanyakuamrian	Unmarried	Yes	No	Yes	Yes	Yes	Maybe	Yes	Yes	Yes	Item Girl	Yes	Yes	Yes	Heroine's/Female Lead's attire	Yes	Item, Figure, Aatakaari	No	Yes	Yes	No
2023-11-15 19:35:48	29	Female	Working	M.com	Dimapur(Nagaland)	English, Hindi, Own Dialect (tenyide)	Christian	Unmarried	Maybe	Yes	Yes	Yes	Yes	Maybe	Yes	Maybe	Maybe	Heroine/Female Lead	Yes	No	No	Heroine's/Female Lead's attire	Yes	Item	No	Yes	No	Yes
2023-11-15 19:44:27	30	Female	Working	M.com	Dimapur	English	ST	Unmarried	Maybe	Yes	Yes	Maybe	Maybe	Maybe	Maybe	Maybe	Maybe	Item Girl	No	No	No	Heroine's/Female Lead's attire	Yes	Non	No	Yes	No	No
2023-11-15 20:07:36	31	Female	Student	Msc.Medical sociology	Chennai	Tamil, English, Hindi, Malayalam	Tamilnadu	Unmarried	Yes	Yes	Yes	Yes	Yes	Yes	Yes	Yes	Yes	Heroine/Female Lead	No	Yes	No	Heroine's/Female Lead's attire	Yes	Parama sundari, kanni theevu ponnu, kalapakarri, Sheila ki jawani,.desi girl, meenakumari, Silukuuu etc	Yes	Yes	Yes	No
2023-11-15 20:07:58	30	Female	Working	BTech	Bengaluru	English Malayalam Hindi Tamil	Hindu	Unmarried	Maybe	Yes	No	Yes	Yes	No	Yes	Yes	Yes	Heroine/Female Lead	Yes	No	No	Heroine's/Female Lead's attire	Yes	Item girl, Pataka, Maal	Yes	Yes	Yes	No
2023-11-15 20:16:11	28	Female	Working	Post graduate	dimapur	English hindi bengali	Asian	Married	Yes	No	No	Yes	Yes	Yes	Yes	Yes	Yes	Heroine/Female Lead	Yes	Yes	No	Heroine's/Female Lead's attire	No	Chikkni	No	Yes	Yes	Yes
2023-11-15 20:22:16	22	Male	Student	UG	Chennai	4	Chennai	Unmarried	Yes	Yes	Yes	Yes	Yes	Yes	Maybe	Yes	Yes	Heroine/Female Lead	Yes	Yes	Yes	Heroine's/Female Lead's attire	Yes	Used pussy	Yes	Yes	Yes	Yes
2023-11-15 20:30:44	20	Female	Student	12th pass	Port blair	English hindi tamil	South asian	Unmarried	Maybe	No	No	No	No	No	Maybe	Yes	Yes	Heroine/Female Lead	No	Yes	No	Heroine's/Female Lead's attire	Yes	I dont know	Yes	Yes	Yes	Yes
2023-11-15 20:38:42	24	Male	Working	Btech	Bangalore	English tamil telugu hindi	Dravidian	Unmarried	No	No	No	No	No	No	No	No	No	Heroine/Female Lead	No	No	No	Heroine's/Female Lead's attire	Yes	.	No	No	No	No
2023-11-15 20:41:09	28	Female	Working	M.com	Roing	Hindi	Hindi	Married	Maybe	Yes	Maybe	No	Yes	Maybe	Yes	Yes	Yes	Heroine/Female Lead	No	Yes	No	Heroine's/Female Lead's attire	Yes	Don't know	No	Yes	No	Yes
2023-11-15 20:42:12	25	Male	Working	Graduate	Banglore	English	Keralite	Unmarried	Yes	No	No	Yes	Yes	No	Yes	Yes	Yes	Heroine/Female Lead	No	Yes	No	Heroine's/Female Lead's attire	No	Bomb	No	No	No	No
2023-11-15 20:50:27	28	Male	Working	B.com	Bokajan	Hindi, English, Bengali , Nepali.	Good	Unmarried	No	No	No	Maybe	Yes	No	No	No	No	Heroine/Female Lead	No	No	Yes	Heroine's/Female Lead's attire	No	I don't know	No	Yes	Yes	No
2023-11-15 20:50:46	20	Female	Student	12th pass	Port Blair	Hindi and English	No	Unmarried	Yes	Yes	Yes	No	Yes	Yes	Yes	Yes	Yes	Heroine/Female Lead	Yes	Yes	No	Item Girl's attire	Yes	Maal	No	Yes	Yes	Yes
2023-11-15 20:55:03	21	Male	Student	HSC	Chennai	Tamil	Indian	Unmarried	Maybe	Yes	Yes	Yes	Yes	No	Yes	Yes	Yes	Heroine/Female Lead	No	No	No	Heroine's/Female Lead's attire	No	Rekka dancer	Yes	Yes	No	Yes
2023-11-15 21:27:53	28	Female	Working	M. Com	Dimapur	English, Hindu, Nagamese, Changki.	Naga	Unmarried	Yes	No	No	Yes	Yes	No	Yes	Yes	Yes	Heroine/Female Lead	Yes	Yes	Yes	Heroine's/Female Lead's attire	Yes	Item	No	No	No	No
2023-11-15 22:13:30	25	Female	Working	Engineering	Bengaluru	English,Hindi,Malayalam,tamil	Asian	Unmarried	Yes	No	No	Yes	Yes	No	Yes	Yes	Yes	Heroine/Female Lead	No	Yes	No	Heroine's/Female Lead's attire	No	NA	No	No	No	No
2023-11-15 22:16:28	23	Male	Working	Btech	Palakol	Telugu English hindi	India	Unmarried	Yes	Yes	No	Yes	No	Yes	Yes	Yes	Maybe	Heroine/Female Lead	Yes	Yes	No	Heroine's/Female Lead's attire	Yes	NA	No	Yes	Yes	No
2023-11-15 22:24:06	25	Male	Working	Btech	Chennai	English.	Keralite	Unmarried	Maybe	Yes	Yes	Yes	Yes	Maybe	Maybe	Maybe	Yes	Heroine/Female Lead	Yes	No	No	Item Girl's attire	Yes	Item	No	No	No	Yes
2023-11-15 22:46:07	29	Female	Student	Master	Nagaland	English	Chumukedima	Unmarried	Yes	Yes	Yes	Yes	Yes	No	Yes	Yes	Yes	Heroine/Female Lead	Yes	Yes	Yes	Heroine's/Female Lead's attire	Yes	Your sexy body	Yes	Yes	Yes	Yes
2023-11-15 22:59:22	18	Female	Student	First PUC	Bangalore	Urdu	Indian	Unmarried	Yes	No	No	Yes	Yes	No	Yes	Yes	Yes	Heroine/Female Lead	Yes	Yes	No	Heroine's/Female Lead's attire	Yes	Maal sexy voluptuous hot items and many more which I'm not comfortable with sharing	Yes	Yes	Yes	Yes
2023-11-15 23:08:04	27	Male	Working	Graduate	COOCHBEHAR	Bengali	Bengali	Unmarried	Yes	No	No	Yes	Yes	Yes	Yes	Yes	Maybe	Heroine/Female Lead	Yes	No	No	Heroine's/Female Lead's attire	Yes	Pataka, aag, item, Mal etc	Yes	Yes	No	No
2023-11-15 23:24:16	26	Female	Working	BA,B.Ed	Chennai	Tamil, English	Asian	Married	No	Yes	Yes	Yes	Yes	Yes	Yes	Yes	No	Heroine/Female Lead	Yes	No	Yes	Heroine's/Female Lead's attire	Yes	No idea	No	Yes	Yes	Yes
2023-11-16 07:45:58	40	Female	Working	B.ed	Delhi	Eng ,hindi ,manipuri,nagamese	Dimapur	Unmarried	Yes	Maybe	No	Yes	Yes	Yes	Yes	Yes	Yes	Item Girl	Yes	No	No	Item Girl's attire	Yes	Sorry ..no idea	Yes	Yes	No	No
2023-11-16 09:25:56	24	Male	Student	BBA GENERAL	Chennai	Tamil, English	Indian	Unmarried	Yes	Maybe	Yes	Yes	No	No	Yes	Yes	Maybe	Heroine/Female Lead	No	No	Yes	Heroine's/Female Lead's attire	No	Nil	No	No	No	No
2023-11-16 10:10:07	20	Female	Student	Intermediate	Jamshedpur	Hindi	Bihari	Unmarried	Maybe	Maybe	No	Yes	Yes	Yes	Maybe	Yes	Yes	Item Girl	Yes	Yes	Yes	Heroine's/Female Lead's attire	Yes	Tanduri, munni , sheela, laundiya	Yes	Yes	Yes	No
2023-11-16 11:04:00	18	Male	Student	M.tech integrated	Chennai	Tamil English	Hindu	Unmarried	Yes	Yes	Maybe	Yes	Yes	No	Yes	Yes	No	Heroine/Female Lead	No	Yes	No	Heroine's/Female Lead's attire	No	NA	No	No	No	No
2023-11-16 11:04:48	18	Female	Student	12th passed out	Chennai	Tamil	Dravidian	Unmarried	Yes	No	No	Yes	Yes	Yes	Yes	Yes	Maybe	Heroine/Female Lead	Yes	Yes	No	Heroine's/Female Lead's attire	Yes	Not sure	No	Yes	No	No
2023-11-16 11:05:16	18	Female	Student	Undergraduate BBA HONS student	Chennai	Englisb	Indian	Unmarried	Yes	No	No	Yes	Yes	No	Yes	Yes	Maybe	Heroine/Female Lead	Yes	No	No	Heroine's/Female Lead's attire	Yes	Not Aware	Yes	Yes	No	No
2023-11-16 11:08:49	21	Male	Student	Pursuing B.Tech.	Chennai	English, Hindi, Odia	Indian	Unmarried	No	Yes	Yes	Yes	Maybe	Yes	Yes	Yes	Maybe	Item Girl	Yes	Yes	Yes	Heroine's/Female Lead's attire	Yes	There are many but can't say	Yes	Yes	Yes	No
2023-11-16 11:15:00	18	Male	Student	10th,12th ,programmer	Chengalpattu	English,tamil,malyalam,hindhi	rich and good	Unmarried	Maybe	Yes	Yes	Yes	No	No	Yes	Yes	Yes	Heroine/Female Lead	Yes	Yes	No	Heroine's/Female Lead's attire	Yes	They call those girl girl with the most of the bad word like SILK and etc	No	Yes	No	No
2023-11-16 12:50:18	27	Male	Student	Post Graduate	New Delhi	English, Hindi, Bengali , Assamese , Nagamese	Sylheti	Unmarried	Yes	Yes	No	Yes	Yes	No	Yes	Yes	Yes	Heroine/Female Lead	Yes	Yes	No	Heroine's/Female Lead's attire	Yes	Mai zandu balm Hui....patale missed call se	No	Yes	No	No
2023-11-16 13:00:33	21	Male	Student	B.Tech	Chennai	Telugu, English, Tamil Hindi	Hindu	Unmarried	No	No	No	Yes	Yes	No	Yes	Yes	Maybe	Heroine/Female Lead	Yes	Yes	No	Heroine's/Female Lead's attire	Yes	mamadha raja	No	Yes	No	No
2023-11-16 13:01:20	19	Female	Student	2nd year in b.sc	Chennai	Tamil, English	Human	Unmarried	Maybe	Yes	Yes	Yes	Yes	Yes	No	No	Maybe	Heroine/Female Lead	Yes	No	No	Item Girl's attire	Yes	-	Yes	No	Yes	No
2023-11-16 15:08:03	27	Female	Student	Masters	Bangalore	Hindi & english	Indian	Unmarried	Yes	Yes	Yes	Yes	Yes	No	Yes	Yes	Yes	Heroine/Female Lead	Yes	Yes	No	Heroine's/Female Lead's attire	Yes	Jalebi bai, chikni chameli, dreamum wakepum	No	Yes	No	Yes
2023-11-16 15:54:57	24	Male	Student	Mphil	chennai	tamil,telugu,english	Tamilian	Unmarried	Yes	Yes	Yes	No	Yes	Yes	Yes	Yes	Yes	Heroine/Female Lead	Yes	Yes	Yes	Heroine's/Female Lead's attire	No	kamariya 2018, Baby doll Main sonw di	Yes	Yes	Yes	No
2023-11-16 15:57:29	38	Female	Student	M.A., M.Phil.	Chennai	Tamil and English	Tamilan	Married	Yes	Yes	Yes	No	Yes	No	Yes	Yes	Yes	Heroine/Female Lead	Yes	Yes	No	Heroine's/Female Lead's attire	Yes	Provoking, Glamourous	No	No	Yes	Yes
2023-11-16 15:59:31	21	Female	Student	B Tech	Chennai	Tamil	Tamil	Unmarried	Maybe	Yes	Yes	Yes	Yes	Maybe	Yes	Yes	Yes	Heroine/Female Lead	No	Yes	Yes	Heroine's/Female Lead's attire	Yes	Gold digger, prostitute	No	No	No	No
2023-11-16 17:27:59	18	Female	Student	1st year BBA(hons)	Trichy	English	.	Unmarried	Maybe	Yes	Maybe	Maybe	Yes	Maybe	Maybe	Maybe	Maybe	Heroine/Female Lead	Yes	No	Yes	Heroine's/Female Lead's attire	Yes	Tamil,hindi	No	No	No	No
2023-11-17 00:41:16	19	Female	Student	12th pass	Port blair	Hindi, English	Indian	Unmarried	Yes	No	No	Yes	Yes	Yes	Yes	Yes	Yes	Heroine/Female Lead	Yes	Yes	Yes	Heroine's/Female Lead's attire	Yes	Maal, chamakchallo	Yes	Yes	No	No
2023-11-17 10:44:16	26	Female	Student	Phd	Chennai	Tamil english	Indian	Unmarried	Maybe	Yes	Maybe	Yes	Yes	No	Yes	Yes	Yes	Heroine/Female Lead	No	Yes	No	Heroine's/Female Lead's attire	Yes	Hot	No	Yes	No	No
2023-11-17 10:56:39	53	Male	Working	PG	Chennai	Tamil, English	Indian	Married	Yes	Yes	Yes	Yes	Yes	Yes	Yes	Yes	Yes	Heroine/Female Lead	Yes	Yes	No	Heroine's/Female Lead's attire	No	Item	Yes	Yes	Yes	Yes
2023-11-17 11:15:15	27	Female	Student	M.sc, B.ed	Chennai	English, Tamil	Tamilnadu	Unmarried	Yes	Maybe	Yes	Yes	Yes	Maybe	Yes	Yes	Yes	Heroine/Female Lead	No	No	No	Heroine's/Female Lead's attire	Yes	many songs are there, that related to item girls	No	Yes	No	Yes
2023-11-17 15:06:39	27	Male	Working	CA	Kochi	English Hindi Malayalam	Malayali	Unmarried	Yes	Yes	No	Yes	Yes	Yes	Yes	Yes	Yes	Heroine/Female Lead	Yes	Yes	No	Heroine's/Female Lead's attire	Yes	Piece Maal Chic	No	Yes	No	Yes
2023-11-17 16:18:48	34	Female	Student	M.Sc, M.Phil	Chennai	English, Tamil	Indian	Married	Yes	Yes	Yes	Yes	Yes	Maybe	Yes	Yes	Yes	Heroine/Female Lead	Yes	Yes	No	Heroine's/Female Lead's attire	Yes	Naattukattai	No	Yes	Yes	No
2023-11-17 18:24:15	18	Male	Student	Currently doing UG	Chennai	Malayalam	Good	Unmarried	Yes	No	Maybe	Maybe	Maybe	Maybe	Yes	Yes	Yes	Heroine/Female Lead	No	Yes	No	Heroine's/Female Lead's attire	Yes	Good	No	Yes	No	No
2023-11-17 18:26:18	18	Male	Student	bachleor	chennai	engliah	good	Unmarried	Yes	Yes	No	No	Maybe	Maybe	Yes	Yes	Yes	Heroine/Female Lead	No	Yes	No	Heroine's/Female Lead's attire	Yes	i dont know	Yes	Yes	No	No
2023-11-18 12:42:17	25	Female	Student	PhD scholar	Pune	Assamese, Nepali, English, Hindi	Sonowal Kachari	Unmarried	Yes	No	Yes	Yes	Yes	No	Yes	Yes	Yes	Heroine/Female Lead	Yes	Yes	No	Heroine's/Female Lead's attire	Yes	chikni, bomb, whore, gold digger, sexual objects, intoxication,	Yes	Yes	Yes	No
2023-11-18 21:31:00	28	Male	Student	Graduate	Thrissur	Malayalam	Dravidian	Unmarried	Yes	Yes	Yes	Yes	Yes	Yes	Yes	Yes	Yes	Heroine/Female Lead	No	Yes	Yes	Heroine's/Female Lead's attire	No	Sanam,item	Yes	Yes	Yes	Yes
2023-11-18 21:33:04	27	Female	Student	Pursuing LLB	Thrissur, Kerala	English,Malayalam,Hindi,Assameese	Malayalee	Unmarried	Yes	No	No	Yes	Yes	No	Yes	Yes	Yes	Heroine/Female Lead	Yes	No	No	Heroine's/Female Lead's attire	Yes	Maal, Cheez, Item, Jalebi, Mast	No	Yes	Yes	Yes
2023-11-18 21:55:06	24	Female	Student	UG	KOCHI	English,Malayalam	Indian	Unmarried	Maybe	Yes	Yes	Yes	Yes	No	Yes	Yes	Yes	Heroine/Female Lead	Yes	No	No	Heroine's/Female Lead's attire	Yes	Item girl	No	Yes	Yes	No
2023-11-18 21:59:51	24	Female	Student	Degree in B.com Finance and Taxation	Ernakulam	Malayalam and English	Indian	Unmarried	Yes	Yes	Yes	Yes	Yes	Yes	Yes	Yes	Yes	Heroine/Female Lead	Yes	No	No	Heroine's/Female Lead's attire	Yes	Some terms associated with item girls in songs include: 1. Item number 2. Dance number 3. Special appearance 4. Sizzling performance 5. Bombshell 6. Seductress 7. Diva 8. Glamorous cameo It's important to be aware that these terms may vary, and perceptions of them can differ based on cultural and societal perspectives.	No	Yes	No	No
2023-11-18 22:00:12	27	Female	Student	MA	Thrissur	English, Malayalam, Hindi	Kerala-Muslim	Unmarried	Yes	Maybe	Maybe	Yes	Yes	No	Yes	Yes	Yes	Heroine/Female Lead	Yes	Yes	No	Heroine's/Female Lead's attire	No	Laila, Sheela	No	Yes	Yes	No
2023-11-18 22:13:02	21	Female	Student	B.Com	Kothamangalam	Malayalam	Indian	Unmarried	Yes	Yes	Yes	Yes	Yes	No	Yes	Yes	Yes	Heroine/Female Lead	Yes	No	No	Heroine's/Female Lead's attire	Yes	Chikni	No	Yes	Yes	Yes
2023-11-18 22:21:21	22	Female	Student	Under graduate	Kochi	Malaylam, Hindi, English	South Indian Christian	Unmarried	Yes	Maybe	Maybe	Yes	Yes	No	Yes	Yes	Yes	Heroine/Female Lead	Yes	No	No	Heroine's/Female Lead's attire	Yes	Dancers	Yes	Yes	Yes	No
2023-11-18 22:21:54	21	Male	Student	Degree	Kasaragod	Malayalam	Indian	Unmarried	Yes	Maybe	Maybe	Yes	Yes	Maybe	Maybe	Yes	Maybe	Heroine/Female Lead	No	No	No	Heroine's/Female Lead's attire	Yes	Dancer, pub dancer, item dancer	No	Yes	No	No
2023-11-18 22:22:06	21	Female	Student	Degree	Muvattupuzha	Malayalam, English and Hindi	Indian	Unmarried	Yes	Yes	Yes	Yes	Maybe	No	Yes	Yes	Yes	Heroine/Female Lead	Yes	Yes	No	Heroine's/Female Lead's attire	No	Item girl	No	Yes	No	Yes
2023-11-18 22:22:19	23	Female	Working	Bsc agriculture	Kozhikkode	English malayalam	Islam	Unmarried	Yes	No	No	Yes	Yes	No	Yes	Yes	Yes	Heroine/Female Lead	Yes	Yes	No	Heroine's/Female Lead's attire	Yes	Vedi	No	Yes	Yes	Yes
2023-11-18 22:22:37	22	Male	Student	Bsc Agriculture	Bangalore	English	Kerala	Unmarried	Yes	Yes	Maybe	Yes	Yes	Maybe	Yes	Yes	Yes	Heroine/Female Lead	Yes	Yes	Yes	Heroine's/Female Lead's attire	Yes	Piece, Dirty Girl, Spicy etc	No	Yes	Yes	Yes
2023-11-18 22:23:12	23	Female	Student	Bsc agriculture	Kottayam	Malayalam, Hindi, English	Christian	Unmarried	Maybe	Yes	Yes	Yes	Yes	No	Yes	Yes	Yes	Heroine/Female Lead	No	Yes	No	Heroine's/Female Lead's attire	Yes	A sattire towards the male gaze	No	Yes	No	Yes
2023-11-18 22:24:06	23	Male	Student	Pursuing bsc	Trivandrum	Malayalam, Hindi, English	Malayali	Unmarried	Yes	Maybe	Yes	Yes	Yes	No	Yes	Yes	Yes	Heroine/Female Lead	Yes	Yes	No	Heroine's/Female Lead's attire	Yes	Chikni, bitch	No	Yes	No	Yes
2023-11-18 22:26:20	25	Female	Student	Bsc agriculture	Malappuram	English	Kerala	Married	Yes	Yes	Yes	Yes	Yes	Yes	Yes	Yes	Yes	Heroine/Female Lead	No	No	No	Heroine's/Female Lead's attire	Yes	Penn	Yes	Yes	Yes	No
2023-11-18 22:37:42	23	Female	Student	Bsc Hons Agriculture	Kannur	English Hindi Malayalam Tamil Bengali	Indian, keralite	Unmarried	Maybe	No	No	Yes	No	Maybe	Yes	No	Yes	Heroine/Female Lead	No	Yes	No	Heroine's/Female Lead's attire	Yes	Bar dancer, prostitute	Yes	Yes	Yes	No
2023-11-18 22:40:21	24	Female	Student	Graduation	Thiruvananthapuram	English, Malayalam, Hindi	Asian	Unmarried	Maybe	No	No	Maybe	Yes	Maybe	Maybe	Yes	No	Heroine/Female Lead	Yes	Yes	Yes	Heroine's/Female Lead's attire	Yes	Don't remember any	No	Yes	Yes	Yes
2023-11-18 22:47:17	21	Female	Student	Bsc Hons agriculture	Coimbatore	English,Malayalam,tamil	Indian	Unmarried	Yes	Yes	Yes	No	No	Maybe	Yes	Yes	Yes	Heroine/Female Lead	No	Yes	Yes	Heroine's/Female Lead's attire	Yes	Slut, prostitute,bad girl etc etc etc	No	Yes	Yes	No
2023-11-18 22:55:33	29	Female	Working	MA	Kochi	English, Hindi, Malayalam	Malayali	Unmarried	Maybe	Maybe	Yes	Yes	Maybe	Maybe	Yes	Yes	Yes	Heroine/Female Lead	Yes	Yes	No	Heroine's/Female Lead's attire	Yes	Bomb, item, hot, sexy	No	Yes	Yes	No
2023-11-18 22:59:23	21	Female	Student	BSc (Hons) Agriculture	Thiruvananthapuram	Malayalam, English, Hindi, Tamil	-	Unmarried	Yes	Yes	Yes	Yes	Yes	No	Yes	Yes	Yes	Heroine/Female Lead	Yes	Yes	No	Heroine's/Female Lead's attire	Yes	-	No	Yes	No	No
2023-11-18 22:59:55	23	Female	Student	Bsc	Nagpur	English Malayalam Hindi	.	Unmarried	Yes	Yes	Yes	Yes	Yes	Yes	Yes	Yes	Yes	Heroine/Female Lead	No	No	No	Heroine's/Female Lead's attire	Yes	Slay hot	No	Yes	No	No
2023-11-18 23:05:33	23	Female	Working	B.A LLB	Chennai	Tamil Hindi Kannada English	Hindu	Unmarried	No	Yes	No	Yes	Maybe	No	Yes	Yes	Yes	Heroine/Female Lead	Yes	Yes	No	Heroine's/Female Lead's attire	Yes	Not sure	No	Yes	Yes	No
2023-11-19 01:15:39	29	Female	Working	Masters	kerala	english malayalam hindi tamil	christian	Married	Yes	Maybe	No	Yes	Yes	Maybe	Maybe	Yes	No	Heroine/Female Lead	Yes	Yes	No	Heroine's/Female Lead's attire	Yes	item hoty hooker b girl tart	No	Yes	No	No
2023-11-19 07:48:55	23	Female	Student	Post graduate	Nilambur, Malappuram district, Kerala	English, Malayalam	Christian(Marthoma)	Unmarried	Yes	Yes	No	Yes	Yes	Yes	Yes	Yes	Maybe	Heroine/Female Lead	Yes	No	No	Heroine's/Female Lead's attire	Yes	I am not aware	No	Yes	Yes	No
2023-11-19 09:02:41	21	Male	Student	Btech(Agricultural Engineering)	Tavanur,Kerala	English,Hindi	Culture	Unmarried	Yes	No	No	Yes	Yes	Yes	Yes	Yes	Yes	Heroine/Female Lead	Yes	Yes	Yes	Heroine's/Female Lead's attire	Yes	.....	No	Yes	Yes	Yes
2023-11-19 09:55:55	23	Female	Student	Bsc Agriculture	Bathery	English	Christian	Unmarried	No	No	No	No	No	Maybe	No	No	No	Heroine/Female Lead	No	Yes	Yes	Heroine's/Female Lead's attire	No	Nothing in particular	No	Yes	Yes	No
2023-11-19 09:56:00	20	Female	Student	Degree	Tirur	Malayalam, English	Indian	Unmarried	Yes	No	No	Yes	Yes	Maybe	Yes	Yes	Maybe	Heroine/Female Lead	Yes	Yes	No	Heroine's/Female Lead's attire	Yes	Hot, sexy, spicy	No	Yes	No	Yes
2023-11-19 11:09:39	22	Female	Working	B.Sc Agriculture	Bangalore	Malayalam, English, Hindi	South Indian, Malayali	Unmarried	Maybe	Yes	Yes	Yes	Yes	Yes	Yes	Yes	Yes	Heroine/Female Lead	Yes	No	No	Heroine's/Female Lead's attire	Yes	Hot, sexy, bad	Yes	Yes	Yes	No
2023-11-19 11:13:30	24	Female	Working	Graduation	Ottapalam	Malayalam	Hindu	Unmarried	Maybe	No	Yes	Yes	Yes	No	Yes	Yes	Yes	Heroine/Female Lead	Yes	No	No	Heroine's/Female Lead's attire	No	Hot, sexy...	Yes	Yes	Yes	No
2023-11-19 12:59:44	22	Female	Student	Graduate	Phagwara	English, malayalam, hindi	Malayali	Unmarried	Yes	No	No	Yes	Yes	No	Yes	Yes	Yes	Heroine/Female Lead	No	No	No	Heroine's/Female Lead's attire	No	Not aware	No	Yes	No	No
2023-11-19 13:08:42	4	Male	Working	MSc	Thrissur	Malayalam Hindi English	Christian	Married	Yes	Maybe	Maybe	Maybe	Maybe	Maybe	Maybe	Maybe	Maybe	Heroine/Female Lead	Yes	No	No	Heroine's/Female Lead's attire	Yes	Maahe	No	Yes	No	Yes
2023-11-20 18:02:05	21	Female	Student	B tech CSE AI and robotics	Nagercoil	Tamil, Malayalam, English, Spanish	Indian	Unmarried	Maybe	Yes	No	Yes	Yes	Yes	Yes	Yes	Yes	Heroine/Female Lead	Yes	Yes	Yes	Heroine's/Female Lead's attire	Yes	Prostitute	No	Yes	Yes	No
2023-11-21 10:52:33	19	Female	Student	High School Diploma	Chennai	4	Indian	Unmarried	Yes	No	Yes	Yes	Yes	No	Maybe	Yes	Yes	Heroine/Female Lead	Yes	Yes	Yes	Heroine's/Female Lead's attire	Yes	Chikni, Jalebi bai, Soda kupi, sheila, Chammak challo	Yes	Yes	Yes	Yes
2023-11-21 10:53:01	17	Female	Student	BA LLB	Chennai	Telugu	South Asian , Indian	Unmarried	Yes	Yes	No	Yes	Yes	Yes	Yes	Yes	Yes	Heroine/Female Lead	Yes	Yes	Yes	Heroine's/Female Lead's attire	Yes	Vulgar	No	Yes	No	Yes
2023-11-21 10:53:02	18	Male	Student	Pursuing BA LLB First year	Chennai	Hindi Tamil English French	South Asian	Unmarried	Yes	No	Maybe	Yes	Yes	Maybe	Yes	Yes	Yes	Item Girl	Yes	Yes	Yes	Heroine's/Female Lead's attire	Yes	Prostitute Sex symbol Hotness Proper Figure	No	Yes	No	Yes
2023-11-21 10:53:15	18	Male	Student	Pursuing undergrad	Chennai	Tamil, Telugu, English, Italian ( not fluent enough)	South Asian	Unmarried	Maybe	No	No	Yes	Yes	Yes	No	Yes	Maybe	Heroine/Female Lead	Yes	No	No	Heroine's/Female Lead's attire	No	Bold, revealing etc.	No	Yes	No	No
2023-11-21 10:53:22	18	Female	Student	12th	Chennai	Telugu, Tamil, english	Indian	Unmarried	Maybe	Yes	Maybe	Yes	Yes	Yes	Yes	Maybe	Yes	Heroine/Female Lead	Yes	Yes	Yes	Heroine's/Female Lead's attire	Yes	Prostitute	Yes	Yes	Yes	No
2023-11-21 10:53:39	20	Male	Student	High School Gradguate	Chennai	Tamil and English	South Asian	Unmarried	Yes	Yes	Maybe	Yes	Yes	Yes	Yes	Yes	Yes	Heroine/Female Lead	Yes	No	No	Heroine's/Female Lead's attire	Yes	Object Hot	No	Yes	No	No
2023-11-21 10:53:44	18	Male	Student	High School graduate	Chennai	Tamil, English	South Asian	Unmarried	Yes	Maybe	No	No	Yes	No	Yes	Yes	No	Heroine/Female Lead	Yes	No	Yes	Heroine's/Female Lead's attire	No	Object Hot	Yes	Yes	No	Yes
2023-11-21 10:54:00	17	Female	Student	BALLB 1ST YEAR	Chennai	English and hindi	South Asian	Unmarried	Yes	Yes	No	Yes	Yes	No	Yes	Yes	Yes	Heroine/Female Lead	Yes	No	No	Heroine's/Female Lead's attire	Yes	Shila je jawani and kamli song	No	Yes	Yes	No
2023-11-21 10:54:19	17	Male	Student	12th pass	Chennai	2	South Asian	Unmarried	Maybe	No	No	Yes	Yes	No	Yes	Maybe	Maybe	Heroine/Female Lead	No	No	No	Heroine's/Female Lead's attire	Yes	Object	No	Yes	No	Yes
2023-11-21 10:54:49	19	Female	Student	Undergraduate	Chennai	Malayalam, English, Tamil, Hindi, Kannada	Indian	Unmarried	Yes	Yes	No	Yes	Yes	Maybe	Maybe	Yes	Yes	Heroine/Female Lead	No	Yes	No	Heroine's/Female Lead's attire	Yes	Hot, tempting, Prostitute, sexy	No	Yes	No	No
2023-11-21 10:55:01	20	Male	Student	BA LLB ML PHD	Chennai	English Tamil	South Asian	Unmarried	Maybe	No	No	No	No	Yes	Yes	Yes	Maybe	Heroine/Female Lead	Yes	Yes	Yes	Heroine's/Female Lead's attire	Yes	WHORE,SLUT, BITCH	Yes	Yes	Yes	Yes
2023-11-21 10:55:09	18	Female	Student	BA LLB	CHENNAI	TAMIL, ENGLISH	SOUTH ASIAN	Unmarried	Yes	No	No	Yes	Yes	Maybe	Yes	Yes	Yes	Heroine/Female Lead	Yes	Yes	No	Heroine's/Female Lead's attire	Yes	They are sexually explicit and often vulgar	No	Yes	Yes	Yes
2023-11-21 10:55:35	20	Female	Student	BALLB 1st year	Chennai	English and Hindi	South Asian	Unmarried	Yes	No	Yes	Yes	Yes	Maybe	Yes	Yes	No	Heroine/Female Lead	Yes	Yes	No	Heroine's/Female Lead's attire	Yes	pathaka, phuljari, item bomb	No	Yes	Yes	No
2023-11-21 10:55:48	17	Female	Student	BA LLB	Chennai	English and Tamil	South Asian	Unmarried	Maybe	Yes	No	Yes	Yes	Maybe	Yes	Yes	Yes	Heroine/Female Lead	Yes	No	No	Heroine's/Female Lead's attire	Yes	Flashy Charming Exposed	No	Yes	No	No
2023-11-21 10:56:24	Seventeen (17)	Female	Student	BA. LLB	Chennai	Tamil	South Asian	Unmarried	Maybe	Maybe	Yes	Yes	Yes	No	Yes	Maybe	No	Heroine/Female Lead	Yes	No	No	Heroine's/Female Lead's attire	Yes	I'm not aware of it	No	Yes	Yes	No
2023-11-21 10:56:34	18	Male	Student	1st year BA.llb (1st semester)	Chennai	Tamil, English	Indian (South Asian)	Unmarried	Yes	Maybe	Maybe	Yes	Yes	Maybe	Yes	Maybe	Yes	Heroine/Female Lead	Yes	No	No	Heroine's/Female Lead's attire	Yes	Item	No	Yes	No	No
2023-11-21 10:56:59	19	Female	Student	BALLB	Chennai	Tamil,Telugu,hindi,English	South Asian	Unmarried	Maybe	No	No	Yes	Yes	Yes	Yes	Yes	Yes	Heroine/Female Lead	Yes	Yes	No	Heroine's/Female Lead's attire	Yes	Nil	No	Yes	No	Yes
2023-11-21 10:56:59	18	Female	Student	BALLB	CHENNAI	TAMIL	South Asia	Unmarried	Maybe	Maybe	Maybe	Maybe	Maybe	Maybe	Yes	Maybe	Maybe	Heroine/Female Lead	No	No	No	Heroine's/Female Lead's attire	Yes	Null	No	No	No	No
2023-11-21 10:57:10	18	Male	Student	BALLB	Chennai	English	South asian	Unmarried	Yes	No	No	Yes	Yes	No	Yes	No	Yes	Heroine/Female Lead	Yes	Yes	No	Heroine's/Female Lead's attire	Yes	Kaavala meaning need	No	Yes	No	No
2023-11-21 10:57:43	17	Female	Student	BA.LLB(HONS)	Chennai	English	South Asian	Unmarried	Yes	No	No	Maybe	Maybe	No	Yes	No	No	Heroine/Female Lead	Yes	Yes	No	Heroine's/Female Lead's attire	Yes	Kavala meaning need	No	Yes	No	No
2023-11-21 10:58:10	18	Others	Student	Higher secondary	Chennai	Tamil, english hindi	Indian	Unmarried	Maybe	Yes	Yes	Yes	Yes	Maybe	Yes	Yes	Maybe	Item Girl	Yes	Yes	Yes	Heroine's/Female Lead's attire	Yes	Not sure	No	Yes	No	Yes
2023-11-21 10:58:44	18	Female	Student	Under Graduate	Chennai	Tamil, English, Telugu and Hindi	South Asian	Unmarried	Yes	Yes	No	Yes	Yes	No	Yes	Yes	No	Heroine/Female Lead	Yes	Yes	No	Heroine's/Female Lead's attire	Yes	Figure	No	Yes	Yes	No
2023-11-21 10:58:53	17	Male	Student	BA LLB	Chennai	Tamil and English	South Asia	Unmarried	Maybe	No	No	Yes	Yes	Yes	Yes	Yes	Yes	Heroine/Female Lead	No	No	No	Heroine's/Female Lead's attire	Yes	Kavala meaning need	No	Yes	No	No
2023-11-21 10:59:06	18years	Male	Working	12std	Chennai	Tamil, English	South Asian	Unmarried	No	Yes	Yes	Yes	Yes	No	Yes	Yes	Yes	Heroine/Female Lead	No	No	No	Heroine's/Female Lead's attire	Yes	..........	No	Yes	No	No
2023-11-21 10:59:20	17	Female	Student	Doing Undergraduate	Chennai, TN	English, Tamil, Malayalam, Hindi (can understand Arabic, Korean and Thai)	South Asian	Unmarried	Yes	Maybe	No	Yes	Maybe	Maybe	Yes	Maybe	Yes	Heroine/Female Lead	Yes	Yes	Yes	Heroine's/Female Lead's attire	Yes	Figure, Shape, Sexy, Hot etc. (I don't listen to item songs so I have no idea.. Only sheela ki jawani)	No	Yes	Yes	No
2023-11-21 10:59:42	18	Female	Student	BA.,LL.B(Hons.) 1st year	Chennai	Tamil , English	South Asian	Unmarried	Yes	No	No	Maybe	Maybe	Yes	Yes	Yes	Yes	Heroine/Female Lead	Yes	Yes	No	Heroine's/Female Lead's attire	Yes	Sexy lady 1. **Item Number:** Refers to a song featuring an item girl, often known for its catchy and lively dance sequences. 2. **Munni:** Inspired by the popular song "Munni Badnaam Hui," this term is sometimes used to refer to item girls. 3. **Sheila:** Similar to "Munni," it originates from the song "Sheila Ki Jawani." 4. **Chikni Chameli:** A term from a song featuring Katrina Kaif, known fo…	Yes	Yes	Yes	Yes
2023-11-21 10:59:52	18	Female	Student	Student BALLB	Chennai	Tamil,english	Indian	Unmarried	Yes	No	No	No	Yes	Maybe	Yes	Yes	Yes	Heroine/Female Lead	Yes	Yes	No	Heroine's/Female Lead's attire	No	Whore,slut	No	Yes	Yes	No
2023-11-21 11:00:10	18	Female	Student	1st year BA.LLB(Hons.)	Chennai	Tamil, English	South Asian	Unmarried	Yes	Yes	Maybe	Yes	Yes	Yes	Yes	Yes	Yes	Heroine/Female Lead	No	Yes	No	Heroine's/Female Lead's attire	No	Hooker, street walker, B-girl	No	No	No	Yes
2023-11-21 11:00:16	17	Female	Student	12th completed	Chennai	English,Tamil	South Asian	Unmarried	Maybe	No	No	Yes	No	Yes	Yes	No	Maybe	Heroine/Female Lead	No	Yes	No	Heroine's/Female Lead's attire	Yes	Sexy, hot	Yes	Yes	Yes	No
2023-11-21 11:00:37	18	Female	Student	12th completed	Chennai	Tamil, English	South asian	Unmarried	Yes	Maybe	Maybe	Yes	Yes	No	Yes	Yes	Yes	Heroine/Female Lead	Yes	Yes	No	Heroine's/Female Lead's attire	No	Hot, sexy	Yes	Yes	No	No
2023-11-21 11:00:37	19	Female	Student	12th Completed	Chennai	Malayalam, English, Hindi	South Asian	Unmarried	Maybe	No	No	Maybe	Maybe	No	Yes	Maybe	Yes	Item Girl	No	No	No	Heroine's/Female Lead's attire	No	Hot, Gori (fair)	No	Yes	No	No
2023-11-21 11:00:38	17	Male	Student	BA.LLB	Chennai	English and Tamil	South asian	Unmarried	Yes	No	No	No	Maybe	No	Yes	Yes	Maybe	Heroine/Female Lead	Yes	Yes	Yes	Heroine's/Female Lead's attire	No	..__________	Yes	Yes	Yes	Yes
2023-11-21 11:00:48	17	Male	Student	12th pass	Chennai	Tamil	South Asian	Unmarried	Yes	Yes	Yes	Yes	Yes	Maybe	Maybe	Yes	Yes	Heroine/Female Lead	No	No	No	Item Girl's attire	Yes	Kavala - need , oo solriya mama oohoo solriya mama - yes or no	No	Yes	No	Yes
2023-11-21 11:00:50	18	Female	Student	1sy year	Chennai	Tamil, english, telugu	South asian	Unmarried	Yes	Maybe	Yes	Yes	Yes	Maybe	Yes	Yes	Yes	Heroine/Female Lead	Yes	Yes	No	Heroine's/Female Lead's attire	Yes	Semma kattai - nice figure , item,	Yes	Yes	Yes	No
2023-11-21 11:00:53	18	Female	Student	BA LLB HONS	Chennai	Tamil, English	South Asian	Unmarried	Yes	Yes	Yes	Yes	Yes	Yes	Yes	Yes	Yes	Heroine/Female Lead	No	No	No	Heroine's/Female Lead's attire	Yes	B-girl, whore	No	Yes	No	No
2023-11-21 11:01:18	17	Male	Student	12th pass	Chennai	tamil, Hindi, telugu, english, marathi	South Asian	Unmarried	Yes	Yes	Yes	Maybe	Maybe	Maybe	Maybe	Maybe	Yes	Item Girl	No	No	No	Heroine's/Female Lead's attire	No	1. Black beauty	No	No	Yes	No
2023-11-21 11:02:02	17	Male	Student	BA LLB	Chennai	Tamil	South Asian	Unmarried	Yes	No	No	Yes	Yes	Maybe	Maybe	Yes	Yes	Heroine/Female Lead	Yes	Yes	No	Heroine's/Female Lead's attire	No	Item number, Figure, Sexy lady, Kattai (describing women body)	Yes	Yes	No	No
2023-11-21 11:03:03	17	Female	Student	Currently doing my undergraduate	Chennai	English, Malayalam	South Asian	Unmarried	Maybe	Yes	Maybe	Yes	Yes	No	Yes	Yes	Maybe	Heroine/Female Lead	Yes	Yes	Yes	Heroine's/Female Lead's attire	Yes	Pataaki(fire cracker), sandanakattai used to describe curvy shaped women (sandalwood),	Yes	Yes	No	No
2023-11-21 11:03:41	18	Male	Student	Studying	Chennai	Tamil, English	Tamils	Unmarried	Yes	Yes	Yes	Yes	Yes	Yes	Yes	Yes	Yes	Heroine/Female Lead	No	No	Yes	Heroine's/Female Lead's attire	Yes	Oo solriya	No	Yes	No	Yes
2023-11-21 11:04:34	18	Male	Student	Student - B A LLB	Chennai	Tamil, Hindi and English	Indian ( South Asian )	Unmarried	Yes	Yes	No	Yes	Yes	No	Yes	Yes	Yes	Heroine/Female Lead	Yes	No	No	Heroine's/Female Lead's attire	Yes	Slut, whore, gold digger, immoral, desperate etc	No	Yes	No	No
2023-11-21 11:04:44	18	Female	Student	First year student	Chennai	Hindi English	India	Unmarried	Yes	Yes	Yes	Yes	Yes	No	Yes	Yes	Yes	Item Girl	No	Yes	No	Item Girl's attire	Yes	Slut,gold digger	No	Yes	Yes	No
2023-11-21 11:06:34	18	Female	Student	Studying	Chennai	Tamil , English	Tamils	Unmarried	Yes	No	No	Yes	Yes	Yes	Yes	Yes	Yes	Heroine/Female Lead	No	No	No	Heroine's/Female Lead's attire	Yes	Oo solriya , kaavalaya , raa raa rakamma	No	No	No	Yes
2023-11-21 11:09:34	18	Female	Student	I’m doing BALLB undergraduate	Chennai	Tamil, Hindi, English, French	South Asian	Unmarried	Yes	Yes	Yes	Yes	Yes	Yes	Yes	Maybe	Yes	Heroine/Female Lead	Yes	Yes	Yes	Heroine's/Female Lead's attire	Yes	“Sandanakattai”- Sandalwood log, it is used to objectify curvy women, nadamaadum kaama kovil- it literally means the item girl is a walking lust temple.	No	Yes	Yes	No
2023-11-21 11:11:08	18	Male	Student	College student Ba.Llb	Chennai	English, Tamil, Hindi	South Asian	Unmarried	Yes	Yes	No	Maybe	Yes	No	Yes	Maybe	Yes	Heroine/Female Lead	Yes	No	No	Heroine's/Female Lead's attire	Yes	Babygirl, down bad, sugar	No	Yes	No	Yes
2023-11-21 16:17:24	18	Male	Student	12th	CHENNAI	Tamil	INDIAN	Unmarried	Maybe	Maybe	Maybe	Maybe	Maybe	Maybe	Maybe	Maybe	Maybe	Heroine/Female Lead	Yes	No	No	Heroine's/Female Lead's attire	Yes	None	No	No	No	No
2023-11-21 16:17:25	18	Female	Student	12th pass	Chennai	Tamil,english,telugu,malayalam	Telugu	Unmarried	Yes	Yes	Maybe	Yes	Yes	No	Yes	Maybe	Maybe	Heroine/Female Lead	Yes	Yes	Yes	Heroine's/Female Lead's attire	Yes	-	No	Yes	No	No
2023-11-21 16:19:44	18	Male	Student	UG	Chennai	Tamil and English	Indian	Unmarried	Maybe	No	No	Yes	Maybe	Yes	Yes	Yes	Maybe	Heroine/Female Lead	Yes	No	No	Heroine's/Female Lead's attire	Yes	Dont know	No	Yes	No	No
2023-11-21 16:21:41	18	Male	Student	Engineering Student	Chennai	Tamil	Black	Married	No	No	Yes	Yes	Yes	No	Yes	Yes	Yes	Heroine/Female Lead	No	Yes	No	Heroine's/Female Lead's attire	Yes	Siluluku, itom, sister	No	Yes	No	Yes
2023-11-21 16:21:51	18	Female	Student	Btech mechanical engineering - first year	Chennai	Tamil, english, hindi, malayalam	Indian	Unmarried	Yes	No	No	Maybe	Maybe	Maybe	Maybe	Maybe	Maybe	Heroine/Female Lead	No	No	No	Heroine's/Female Lead's attire	Yes	Nil	No	Yes	No	No
2023-11-21 16:22:02	18	Male	Working	12th pass	Chennai	Tamil	Tamilian	Unmarried	Maybe	Yes	No	Maybe	Yes	Yes	Maybe	Maybe	Maybe	Heroine/Female Lead	Yes	Yes	No	Heroine's/Female Lead's attire	No	Nil	No	No	No	No
2023-11-21 16:22:09	18	Male	Student	12th	Chennai	English	Christianity	Unmarried	Maybe	No	No	Yes	Yes	Maybe	Maybe	Maybe	Maybe	Heroine/Female Lead	No	No	No	Item Girl's attire	No	Mama	No	Yes	No	No
2023-11-21 16:23:06	18	Male	Student	12th Pass	Chennai	English, Hindi, Manipuri	Manipuri	Unmarried	Maybe	No	No	Yes	Maybe	Yes	Maybe	Yes	Yes	Heroine/Female Lead	Yes	Yes	Yes	Item Girl's attire	Yes	chickni, pataka, bijlee	No	Yes	Yes	Yes
2023-11-21 16:23:25	18	Male	Student	12th	Chennai	Tamil, English, Telegu	Indian	Unmarried	Yes	Maybe	Maybe	Yes	Yes	No	Yes	Yes	Yes	Heroine/Female Lead	Yes	No	No	Heroine's/Female Lead's attire	Yes	-	No	Yes	No	Yes
2023-11-21 16:23:37	18	Male	Student	None	Chennai	Hindi tamil malayalam english	Malayali	Unmarried	Yes	Maybe	No	Yes	Yes	Maybe	Yes	Yes	Maybe	Item Girl	No	No	No	Item Girl's attire	Yes	Item,item girl,sister,her name,siliku	No	Yes	No	Yes
2023-11-21 16:23:38	18	Male	Student	12th	Chennai	Tamil,English, Hindi	Indian	Unmarried	Yes	No	No	Yes	Yes	No	Yes	Yes	Yes	Heroine/Female Lead	Yes	No	No	Heroine's/Female Lead's attire	Yes	-	No	Yes	No	Yes
2023-11-21 16:23:41	19	Male	Student	Under graduate	Chennai	Hindi	Asian	Unmarried	Yes	Yes	Yes	Yes	No	No	Yes	Yes	No	Heroine/Female Lead	Yes	Yes	No	Heroine's/Female Lead's attire	Yes	Daru	No	No	No	Yes
2023-11-21 16:23:46	18	Male	Student	UG	Chennai	Tamil, Telugu, English, Hindi	Indian	Unmarried	Yes	Maybe	Maybe	Yes	Yes	No	Yes	Yes	Yes	Heroine/Female Lead	Yes	No	No	Heroine's/Female Lead's attire	Yes	-	No	Yes	No	Yes
2023-11-21 16:24:01	18	Male	Student	12th pass	Chennai	Telugu Tamil English	INDAIN	Unmarried	Maybe	No	No	Yes	Yes	Maybe	Yes	Yes	Maybe	Heroine/Female Lead	No	Yes	No	Heroine's/Female Lead's attire	Yes	Nil	No	Yes	No	No
2023-11-21 16:24:02	18	Male	Student	12th	Chennai	Tamil, English	Tamilian	Unmarried	Yes	Yes	Yes	Yes	Yes	Yes	Yes	Yes	Yes	Heroine/Female Lead	No	Yes	Yes	Item Girl's attire	No	Mama cita 🤌❤️	No	Yes	No	Yes
2023-11-21 16:24:06	18	Male	Student	12th	Chennai	Tamil,English	Tamilian	Unmarried	Yes	Yes	Yes	Yes	Yes	Yes	Yes	Yes	Yes	Heroine/Female Lead	No	Yes	Yes	Item Girl's attire	No	Hot	No	Yes	No	Yes
2023-11-21 16:24:43	18	Male	Student	Engineering Student	Chennai	English,Tamil	Tamilian	Unmarried	Yes	No	No	Yes	Yes	Yes	Yes	Yes	Yes	Item Girl	Yes	No	Yes	Item Girl's attire	Yes	Item girl,her name,siliku	Yes	Yes	Yes	Yes
2023-11-21 16:24:55	18	Male	Student	B.tech	Chennai	Tamil, English, Hindi	Tamil	Unmarried	Yes	Maybe	No	Yes	Yes	Maybe	Yes	No	Yes	Heroine/Female Lead	Yes	Yes	Yes	Item Girl's attire	Yes	-	No	Yes	No	Yes
2023-11-21 16:24:56	18	Female	Student	B. tech	Chennai	Tamil, English, Hindi	Tamilan	Unmarried	Yes	Yes	Yes	Yes	Yes	Maybe	Yes	Yes	Yes	Heroine/Female Lead	Yes	No	No	Heroine's/Female Lead's attire	Yes	nacchunu iruka	No	Yes	No	Yes
2023-11-21 16:25:09	18	Male	Student	B.Tech	Chennai	Tamil,English	Tamil	Unmarried	Yes	No	No	Yes	Yes	No	Yes	Yes	Yes	Heroine/Female Lead	Yes	Yes	No	Heroine's/Female Lead's attire	Yes	Nil	No	Yes	No	No
2023-11-21 16:25:56	18	Female	Student	Currently pursuing bachelors	Chennai	Tamil, English	Indian	Unmarried	Maybe	Maybe	No	Maybe	Yes	Yes	Yes	Yes	Yes	Heroine/Female Lead	Yes	Yes	No	Heroine's/Female Lead's attire	Yes	I dont even see or listen to bollywood item songs 😢	No	Yes	No	Yes
2023-11-21 16:26:10	18	Male	Student	BTech	Chennai	English	Tamilian	Unmarried	Yes	Yes	Maybe	Maybe	Yes	Yes	Yes	Yes	Yes	Heroine/Female Lead	Yes	Yes	No	Heroine's/Female Lead's attire	Yes	NIL	No	Yes	No	No
2023-11-21 16:26:26	18	Male	Student	BTech Mechatronics - 1st year	Chennai	Tamil, English, French, Japanese	Tamilian	Unmarried	Yes	No	No	Yes	Yes	No	Yes	No	No	Heroine/Female Lead	Yes	Yes	No	Heroine's/Female Lead's attire	Yes	Hot	No	Yes	No	Yes
2023-11-21 16:26:35	18	Male	Student	12th high school	Chennai	English,Tamil,marathi	Indian	Unmarried	Yes	No	No	No	No	No	Yes	Maybe	Yes	Heroine/Female Lead	No	No	No	Heroine's/Female Lead's attire	Yes	Hoe	No	Yes	No	Yes
2023-11-21 16:26:50	18	Male	Student	Pursuing UG	Chennai	Tami, English	Tamilan	Unmarried	Yes	No	Yes	No	Yes	Yes	Maybe	Maybe	Maybe	Heroine/Female Lead	Yes	Yes	Yes	Heroine's/Female Lead's attire	Yes	Seriyana katta	Yes	Yes	No	No
2023-11-21 16:27:36	18	Male	Student	12th Passed, currently pursuing Btech	Chennai	Tamil, English	Indian	Unmarried	Yes	Yes	Maybe	Maybe	Maybe	Maybe	Yes	Yes	Maybe	Item Girl	Yes	Yes	Yes	Heroine's/Female Lead's attire	Yes	-	Yes	Yes	No	Yes
2023-11-21 16:27:39	18	Female	Student	Currently Studying Mechatronics	chennai	Malayalam, English, Hindi, French	Malayali	Unmarried	Maybe	Yes	Yes	Yes	Yes	Maybe	Yes	Yes	Yes	Heroine/Female Lead	Yes	Yes	No	Heroine's/Female Lead's attire	Yes	Item number, prostitute	No	Yes	Yes	No
2023-11-21 16:28:10	18	Male	Student	12th pass	Chennai	English	Tamilian	Unmarried	Yes	Yes	No	Yes	Maybe	Maybe	Maybe	Yes	Maybe	Heroine/Female Lead	Yes	No	No	Heroine's/Female Lead's attire	Yes	Bitch	Yes	Yes	No	No
2023-11-21 16:28:12	18	Female	Student	12th pass	Chennai	English , Tamil , Hindi	Indian	Unmarried	Yes	Yes	No	Yes	Yes	No	Yes	Yes	Yes	Heroine/Female Lead	Yes	Yes	No	Heroine's/Female Lead's attire	Yes	Gummunu, nachunu, nerukkunu, pathikuchu, paramasundari, sexy, big boobs,	Yes	Yes	No	No
2023-11-21 16:33:10	18	Female	Student	12th pass	Chennai	Tamil, english, hindi	Indian	Unmarried	Yes	Maybe	No	Yes	Yes	No	Yes	Yes	Yes	Heroine/Female Lead	Yes	Yes	No	Heroine's/Female Lead's attire	Yes	Vedakhozhi, semma katta, ingi iduppu azhagi	No	Yes	Yes	No
2023-11-21 16:45:08	19	Others	Student	12th pass	Chennai	Tamil,hindi and English	..	Unmarried	Yes	No	No	Yes	Yes	Maybe	Yes	Maybe	Maybe	Heroine/Female Lead	No	Yes	Yes	Heroine's/Female Lead's attire	Yes	Unwanted words	Yes	Yes	Yes	Yes
2023-11-21 16:53:37	19	Female	Student	Ug	Chennai	Telugu, kannada	Formal	Married	Yes	No	No	No	No	No	Yes	Yes	Maybe	Heroine/Female Lead	No	No	No	Heroine's/Female Lead's attire	Yes	Exposing,valgar	No	Yes	No	No
2023-11-21 16:56:01	19	Male	Student	12inter	Chennai	Tamil, Telugu, English,Kannada	India	Unmarried	Maybe	No	No	Yes	Maybe	Yes	Yes	Yes	Yes	Item Girl	Yes	No	Yes	Heroine's/Female Lead's attire	Yes	Dressing sense, and showing them like shit...	No	Yes	No	No
2023-11-21 17:53:38	18	Female	Student	Passed out from school (10+2)	Chennai	1.English 2. Tamil 3.Hindi	South Asian	Unmarried	Maybe	Yes	Yes	Yes	Yes	Maybe	Yes	Yes	Yes	Heroine/Female Lead	Yes	Yes	Yes	Heroine's/Female Lead's attire	Yes	1. Jiggunumani 2. Hypnotizing	No	Yes	Yes	No
2023-11-21 18:18:27	18	Female	Student	Bsc.fashion designing	Chennai	Telugu	Indian	Unmarried	Maybe	No	Yes	Yes	Yes	Yes	Yes	Yes	Yes	Heroine/Female Lead	No	No	No	Heroine's/Female Lead's attire	Yes	Item	No	Yes	Yes	Yes
2023-11-21 18:26:04	18	Female	Student	School	Chennai	Tamil Hindi English	India	Unmarried	No	No	No	Maybe	Maybe	Maybe	Yes	Yes	Maybe	Heroine/Female Lead	Yes	No	No	Heroine's/Female Lead's attire	Yes	Mumbai slang	No	Yes	No	No
2023-11-21 18:26:16	17	Female	Student	School	Chennai	Tamil	India	Unmarried	No	No	Maybe	Yes	Maybe	Maybe	Maybe	No	Maybe	Heroine/Female Lead	No	Yes	No	Heroine's/Female Lead's attire	No	Mumbai slang	No	No	No	No
2023-11-21 18:28:06	18	Female	Student	Bsc Fashion designing	Chennai	Tamil,English	Indian	Unmarried	Yes	Yes	Maybe	Yes	No	Maybe	Yes	Yes	Yes	Heroine/Female Lead	No	Yes	No	Heroine's/Female Lead's attire	Yes	Item song	No	Yes	No	No
2023-11-21 19:05:02	18	Female	Student	Bsc fashion designing	Chennai	Tamil, English and Telugu	Hindu	Unmarried	Maybe	Yes	Maybe	No	No	Yes	Yes	Yes	Yes	Heroine/Female Lead	Yes	Yes	No	Heroine's/Female Lead's attire	Yes	Item	No	Yes	Yes	No
2023-11-21 19:15:52	18	Female	Student	Pursuing batchelors	Chennai	English, Tamil, Hindi, Marathi	Indian	Unmarried	No	No	Maybe	Yes	Yes	Maybe	Yes	Yes	Yes	Heroine/Female Lead	Yes	Yes	No	Heroine's/Female Lead's attire	Yes	Slut, whore, promiscuous, trollop, wench, vixen, hussy	Yes	Yes	Yes	No
2023-11-21 20:28:45	18	Female	Student	First year	Chennai	English	Indian	Unmarried	Maybe	No	No	Maybe	Yes	Maybe	Yes	Yes	Maybe	Heroine/Female Lead	No	Yes	No	Heroine's/Female Lead's attire	No	Item girl	No	Yes	No	No
2023-11-21 21:02:53	18	Female	Student	12	Chennai	English	Neyveli	Unmarried	Yes	Yes	Maybe	Yes	No	No	Yes	No	Maybe	Item Girl	No	Yes	No	Item Girl's attire	No	Don't know	No	Yes	Yes	No
2023-11-21 21:14:08	17	Female	Student	SSLC	Chennai	Tamil, English	Trichy	Unmarried	Maybe	No	No	Maybe	Maybe	Yes	Yes	Yes	Maybe	Heroine/Female Lead	Yes	No	No	Heroine's/Female Lead's attire	No	Woody Allen	No	Yes	No	No
2023-11-22 06:07:09	18	Female	Student	12	Chennai	Tamil, Hindi , English, Sindhi	Hindu	Unmarried	Yes	Yes	Yes	Yes	Yes	Yes	Yes	Yes	Yes	Heroine/Female Lead	Yes	Yes	Yes	Heroine's/Female Lead's attire	Yes	Moaning	Yes	Yes	Yes	Yes
2023-11-24 11:25:39	18	Female	Student	1St year	Chennai	Tamil,english,hindhi,telungu	NA	Unmarried	Yes	Yes	Yes	Maybe	No	Yes	No	Yes	No	Heroine/Female Lead	Yes	Yes	Yes	Item Girl's attire	Yes	NiL	Yes	No	Yes	No
2023-11-24 11:25:43	17	Male	Student	12th pass	Chennai	Tamil	Hindu	Unmarried	Yes	Maybe	Maybe	No	Yes	Maybe	Yes	Yes	Yes	Heroine/Female Lead	Yes	No	No	Heroine's/Female Lead's attire	Yes	No	No	Yes	No	No
2023-11-24 11:30:20	18	Female	Student	Mtech 1st year	Madurai	Sourashtra,english,tamil	Hindu	Unmarried	Yes	Maybe	Maybe	Yes	Maybe	Yes	Yes	Yes	Maybe	Heroine/Female Lead	Yes	No	Yes	Heroine's/Female Lead's attire	Yes	Item slang	Yes	Yes	No	Yes
2023-11-27 20:32:29	19	Male	Student	Bachelor's	Chennai	Tamil, Kannada, English & Hindi	Indian	Unmarried	Yes	Yes	Yes	Yes	Yes	No	Yes	Yes	Maybe	Heroine/Female Lead	Yes	Yes	No	Heroine's/Female Lead's attire	Yes	Item, Object, etc	No	Yes	No	Yes
2023-11-27 20:34:41	17	Female	Student	1st year BTech(ECM)	Chennai	English ,Tamil	Hindi	Unmarried	Yes	Maybe	Yes	Yes	Maybe	Yes	Yes	Yes	Yes	Heroine/Female Lead	Yes	Yes	No	Heroine's/Female Lead's attire	No	Honey	No	Yes	No	Yes
2023-11-27 20:34:44	18	Male	Student	BTECH	Erode	Tamil English Hindi	Indian	Unmarried	Yes	No	No	Yes	Yes	Yes	Yes	Yes	Yes	Heroine/Female Lead	Yes	Yes	No	Heroine's/Female Lead's attire	Yes	Many but don't hear them so don't remember I am cultured btw	No	Yes	No	Yes
2023-11-27 20:35:54	19	Female	Student	First year B. Tech	Chennai	English, Hindi and Gujarati	Indian	Unmarried	Maybe	Yes	No	Yes	Yes	Maybe	Yes	Yes	Maybe	Heroine/Female Lead	Yes	No	No	Heroine's/Female Lead's attire	Yes	Chikni, Maal, item, cheez	No	Yes	No	No
2023-11-27 20:37:59	18	Male	Student	BTech(1st year)	Chennai	English, Telugu,Hindi	Telugu	Unmarried	Yes	Yes	Yes	Yes	Yes	Maybe	Yes	Yes	Yes	Heroine/Female Lead	Yes	No	No	Heroine's/Female Lead's attire	No	Not sure	Yes	Yes	No	No
2023-11-27 20:44:25	20	Male	Student	PURSUING BTECH IN CSE	CHENNAI	ENGLISH, MALAYALAM	MALAYALEE	Unmarried	No	Maybe	Yes	Yes	Yes	Maybe	Yes	Yes	Yes	Heroine/Female Lead	Yes	Yes	Yes	Heroine's/Female Lead's attire	Yes	SEX BOMB, one song material	No	Yes	No	Yes
2023-11-27 20:47:16	18	Male	Student	Persuing B.Tech	Chennai	Hindi	Hindu	Married	Yes	Maybe	Maybe	Yes	Yes	Yes	Maybe	Yes	Yes	Heroine/Female Lead	No	No	No	Heroine's/Female Lead's attire	No	Pataka, Mirchi,Bomb, Fuljhadi, Munni	No	Yes	No	No
2023-11-27 20:50:59	18	Male	Student	CBSE Class 12th	Chennai	Hindi, English	Indian	Unmarried	Yes	Yes	Yes	Yes	Yes	Maybe	Yes	Yes	Yes	Heroine/Female Lead	No	Yes	No	Heroine's/Female Lead's attire	No	Item	Yes	Yes	Yes	No
2023-11-27 20:51:00	17	Male	Student	12th	Chennai	English,tamil	Human	Unmarried	Yes	Yes	No	Yes	Yes	Maybe	Yes	Yes	Yes	Heroine/Female Lead	Yes	Yes	Yes	Heroine's/Female Lead's attire	Yes	Ho*,whore,"she belongs to streets"(not in songs)	No	Yes	Yes	Yes
2023-11-27 20:54:28	18	Male	Student	Undergrad B.Tech	Chennai	Hindi, English	Hindi Hindu	Unmarried	Yes	Yes	Maybe	Yes	Yes	No	Yes	Yes	Maybe	Heroine/Female Lead	No	Yes	No	Heroine's/Female Lead's attire	Yes	Stripper, club dancer	No	Yes	No	No
2023-11-27 20:56:29	18	Male	Student	B.TECH CSE WITH SPL. IN AI AND ML	CHENNAI	Tamil, Telugu, English	Indian	Unmarried	Maybe	Yes	Yes	Yes	Yes	Maybe	No	Yes	Maybe	Heroine/Female Lead	Yes	Yes	No	Heroine's/Female Lead's attire	Yes	Idk	No	Yes	Yes	No
2023-11-27 20:59:53	18	Male	Student	btech	Chennai	Tamil English Hindi	Indian	Unmarried	Yes	Yes	Yes	Maybe	Maybe	No	Yes	Yes	Yes	Heroine/Female Lead	Yes	No	No	Heroine's/Female Lead's attire	No	None as far as ik	No	Yes	Yes	Yes
2023-11-27 21:04:05	18	Male	Student	12 pass, doing UG	Chennai	Tamil, Hindi and English	Indian	Unmarried	No	Yes	Yes	Maybe	Yes	Maybe	Yes	Yes	Yes	Heroine/Female Lead	No	Yes	No	Heroine's/Female Lead's attire	Yes	.	No	Yes	No	Yes
2023-11-27 21:16:21	20	Male	Student	Btech	Chennai	English ,hindi	India	Unmarried	Yes	No	Yes	Yes	Yes	Yes	Yes	Yes	No	Heroine/Female Lead	No	No	No	Heroine's/Female Lead's attire	No	Slut, randi ,prostitude	No	Yes	Yes	Yes
2023-11-27 21:27:41	18	Male	Student	B.Tech 1 st year	Chennai	Hindi	Hindu	Unmarried	No	Yes	Yes	Yes	Yes	Maybe	Yes	Yes	Yes	Heroine/Female Lead	Yes	No	No	Item Girl's attire	Yes	Chikni	No	No	No	Yes
2023-11-27 21:29:03	18	Female	Student	Btech	Chennai	Hindi english	Kanpur Uttar Pradesh	Unmarried	No	Yes	Yes	Yes	Yes	No	Yes	Yes	Yes	Heroine/Female Lead	Yes	Yes	No	Heroine's/Female Lead's attire	Yes	Billo laila	No	Yes	Yes	No
2023-11-27 21:37:23	18	Female	Student	Currently pursuing BTECH degree in Electronics and Computer Engineering	Mumbai	English Hindi Tamil Marathi	Indian	Unmarried	Yes	Yes	No	Yes	Yes	No	Yes	Yes	Yes	Heroine/Female Lead	Yes	Yes	No	Heroine's/Female Lead's attire	Yes	Hottie, Vulgar comments about body parts of women	No	Yes	Yes	No
2023-11-27 21:38:14	18	Male	Student	First year student	Chennai	Hindi	Delhi	Unmarried	Yes	No	Maybe	Yes	Yes	Yes	Yes	Yes	Yes	Heroine/Female Lead	Yes	Yes	No	Heroine's/Female Lead's attire	No	Aye hay	Yes	Yes	Yes	No
2023-11-27 22:59:41	18	Female	Student	Btech	Chennai	English , telugu	Hindu	Unmarried	Maybe	No	No	Yes	Yes	Yes	Yes	Yes	Yes	Heroine/Female Lead	No	Yes	No	Heroine's/Female Lead's attire	Yes	Idk	No	Yes	Yes	Yes
2023-11-28 11:32:21	32	Male	Working	Mba, Ph.D	Bangalore	Tamil& English	Tamil	Unmarried	Maybe	Yes	Yes	Yes	Yes	No	Yes	No	Yes	Heroine/Female Lead	No	No	No	Heroine's/Female Lead's attire	Yes	Glamour	No	Yes	No	Yes
2023-11-28 12:04:15	18	Female	Student	B-Tech 1st year	Chennai	English ,Hindi , malwadi	Malwadi ( Rajasthan)	Unmarried	Yes	No	No	Yes	Yes	Yes	Yes	Yes	Maybe	Heroine/Female Lead	Yes	Yes	No	Heroine's/Female Lead's attire	Yes	-	No	Yes	No	No
2023-11-28 12:04:37	18	Male	Student	12 pass out,Btech 2023-27	Chennai	Tamil,English, kannada,hindi	Tamilian	Unmarried	Yes	Yes	No	Yes	Yes	No	Yes	Yes	Maybe	Heroine/Female Lead	No	Yes	No	Heroine's/Female Lead's attire	No	Na	No	Yes	No	Yes
2023-11-28 12:05:14	18	Male	Student	B tech	Annavarappadu	Telugu, english	Telugu	Unmarried	Maybe	Maybe	No	No	Yes	Yes	Yes	Yes	Yes	Heroine/Female Lead	No	No	No	Heroine's/Female Lead's attire	No	Bad lyrics	No	Yes	No	Yes
2023-11-28 12:06:13	18	Male	Student	Btech	Kurnool	Telugu,hindi,English	Telugu	Unmarried	Yes	No	No	Yes	Yes	No	Yes	Yes	Yes	Heroine/Female Lead	No	No	No	Heroine's/Female Lead's attire	Yes	Sheela ki javani	Yes	Yes	Yes	No
2023-11-28 12:06:17	18	Male	Student	12	Anantapur	Telugu,Hindi,Kannada,English	Telugu	Unmarried	Yes	Yes	No	Yes	Yes	No	Yes	Yes	Yes	Heroine/Female Lead	No	Yes	No	Heroine's/Female Lead's attire	Yes	Munni badnam hui,darling tere liye	No	Yes	No	No
2023-11-28 12:06:21	19	Female	Student	BTech	Chennai	Hindi , English	Bihari	Unmarried	Yes	Maybe	No	Yes	No	Yes	Yes	No	Yes	Heroine/Female Lead	No	No	Yes	Heroine's/Female Lead's attire	No	Nothing	Yes	Yes	Yes	No
2023-11-28 12:07:44	18	Male	Student	12th passed currently pursuing b tech in ece	Chennai	Tamil,English,Hindi,Telugu	Tamil	Unmarried	Yes	Yes	Maybe	Maybe	Maybe	Maybe	Maybe	Maybe	Maybe	Heroine/Female Lead	No	Yes	No	Heroine's/Female Lead's attire	No	Munni	No	Yes	Yes	Yes
2023-11-28 12:07:48	19	Female	Student	Btech.1st yr	Chennai	Marathi,hindi,english	Marathi	Unmarried	No	Yes	No	No	Yes	No	Yes	Yes	Yes	Heroine/Female Lead	No	No	No	Heroine's/Female Lead's attire	Yes	Getting Dance vibes	No	Yes	No	Yes
2023-11-28 12:09:02	20	Male	Student	Graduated	Varanasi	Hindi	Banarasi	Unmarried	Yes	Yes	Yes	Yes	Yes	Yes	Maybe	Yes	No	Heroine/Female Lead	Yes	No	No	Heroine's/Female Lead's attire	Yes	Chammiya , nachaniya	Yes	Yes	Yes	Yes
2023-11-28 12:09:18	19	Male	Student	BCE	Chennai	Hindi, English, gujarati	Gujarati	Unmarried	Yes	Yes	No	Yes	Yes	No	Yes	No	Yes	Heroine/Female Lead	Yes	Yes	No	Heroine's/Female Lead's attire	Yes	Chamiya, nachaniya	No	Yes	No	No
2023-11-28 12:09:21	19	Male	Student	UG BTECH ECE	Chennai	TAMIL ENGLISH	TAMIL	Unmarried	Yes	Yes	Yes	No	Yes	Yes	Yes	No	Yes	Heroine/Female Lead	Yes	Yes	No	Heroine's/Female Lead's attire	Yes	Sheila, Munni , Chikni chameli	No	Yes	Yes	No
2023-11-28 12:09:31	18	Male	Student	12th	Chennai	Tamil	Saurashtra	Unmarried	Yes	Yes	No	Yes	Yes	Yes	Maybe	No	Yes	Heroine/Female Lead	Yes	No	No	Heroine's/Female Lead's attire	Yes	Dancer	Yes	Yes	No	Yes
2023-11-28 12:09:36	19	Male	Student	Undergraduate	Chennai	Marathi	Marathi	Unmarried	Yes	Yes	Yes	Yes	No	No	Maybe	Yes	Yes	Item Girl	Yes	No	Yes	Item Girl's attire	Yes	Mai Tera janu,tu meri ban janu	Yes	Yes	No	Yes
2023-11-28 12:09:54	18	Male	Student	Btech	Tamil Nadu	Telugu,English,rajasthani	Rajasthani	Unmarried	No	No	Yes	Maybe	No	Yes	Yes	Yes	Yes	Heroine/Female Lead	Yes	No	No	Heroine's/Female Lead's attire	Yes	Item girl	Yes	Yes	Yes	Yes
2023-11-28 12:10:00	19	Male	Student	B-tech, electronic and computer engineering	Chennai	Hindi English	Bihari	Unmarried	Yes	Maybe	No	Yes	Yes	Maybe	Yes	Yes	Yes	Heroine/Female Lead	Yes	No	Yes	Heroine's/Female Lead's attire	Yes	Short cloths , attracted towards boys	No	Yes	Yes	No
2023-11-28 12:10:04	19	Male	Student	BTECH	Chennai	Punjabi, haryanvi,rajasthani ,hindi	Rajasthan	Unmarried	Yes	Yes	No	Maybe	Yes	Yes	No	Yes	Yes	Heroine/Female Lead	Yes	Yes	Yes	Heroine's/Female Lead's attire	Yes	Chikni	Yes	Yes	No	No
2023-11-28 12:10:32	19	Male	Student	ECE	Chennai	Hindi	Hindu	Unmarried	Yes	No	No	Yes	Yes	Yes	Yes	No	Yes	Heroine/Female Lead	Yes	No	No	Heroine's/Female Lead's attire	Yes	Chamiya	No	Yes	No	Yes
2023-11-28 12:10:41	18	Male	Student	Btech	Chennai	English, telugu, Hindi	Telugu	Unmarried	No	No	Yes	Maybe	No	Yes	Yes	Yes	Yes	Heroine/Female Lead	Yes	No	No	Heroine's/Female Lead's attire	Yes	Booty shaker	Yes	Yes	Yes	Yes
2023-11-28 12:11:35	18	Male	Student	Btech	Chennai	English,tamil, malyalam, Hindi	Malayali	Unmarried	Yes	Yes	Yes	Yes	Yes	No	Yes	Yes	Yes	Heroine/Female Lead	No	Yes	No	Heroine's/Female Lead's attire	Yes	Item girl,model ,dancer,chikni girl	Yes	Yes	No	No
2023-11-28 12:14:50	18	Male	Student	Btech	Chennai	English,Tamil	Tamil	Unmarried	Yes	Yes	Maybe	No	Maybe	No	Yes	Maybe	No	Heroine/Female Lead	No	Yes	No	Item Girl's attire	No	Chikkini chameli,dilbar,kusu kusu	Yes	No	No	No
2023-11-29 16:06:16	18	Male	Student	B.Tech.	Chennai	Marathi, English, Hindi	Maharashtrian	Unmarried	Yes	Yes	Yes	Yes	Yes	No	Yes	Yes	Yes	Heroine/Female Lead	Yes	No	No	Heroine's/Female Lead's attire	Yes	Munni, Sheela	No	Yes	No	Yes
2023-11-29 16:07:00	18	Male	Student	12th pass	Chennai	Hindi English kannada malayalam	Indian	Unmarried	No	No	No	No	No	No	No	No	No	Item Girl	No	Yes	Yes	Item Girl's attire	No	Idk	Yes	No	No	No
2023-11-29 16:07:11	18	Male	Student	12th pass	Chennai	Hindi and english	Indian	Unmarried	Yes	Yes	Yes	No	Yes	Yes	Yes	Maybe	Maybe	Heroine/Female Lead	Yes	No	No	Heroine's/Female Lead's attire	Yes	Item, maal, etc.	No	Yes	Yes	No
2023-11-29 16:08:02	18	Male	Student	10th pass	Chennai	Hindi English	Indian	Unmarried	Yes	No	No	No	No	No	No	Yes	No	Item Girl	No	No	No	Item Girl's attire	Yes	Kanye west	No	Yes	No	No
2023-11-29 16:08:18	18	Female	Student	Btech	Chennai	Telugu,English, Hindi	South Asian	Unmarried	Yes	No	No	Yes	Yes	Maybe	Yes	Yes	Maybe	Heroine/Female Lead	Yes	Yes	No	Heroine's/Female Lead's attire	Yes	-	No	Yes	No	Yes
2023-11-29 16:08:28	18	Male	Student	B.Tech.	Chennai	Punjabi,Hindi, English, Japanese	Indian	Unmarried	No	Yes	Yes	No	No	Yes	Yes	Maybe	Yes	Item Girl	Yes	Yes	No	Item Girl's attire	Yes	.	No	No	No	No
2023-11-29 16:08:51	17	Male	Student	Persuing btech 1 st year	Hyderabad	Telugu	Hyderbadi	Unmarried	Yes	Yes	No	Yes	No	Yes	No	Yes	Maybe	Heroine/Female Lead	Yes	Yes	Yes	Heroine's/Female Lead's attire	Yes	Kathi laga undi pilla	Yes	Yes	No	Yes
2023-11-29 16:08:59	18	Female	Student	Btech	Chennai	English,Hindi, Malayalam	South Asian	Unmarried	Maybe	Yes	Yes	Yes	Yes	Maybe	Yes	Yes	Maybe	Heroine/Female Lead	No	No	No	Heroine's/Female Lead's attire	Yes	I don't know	No	Yes	No	No
2023-11-29 16:09:32	17	Male	Student	B tech	Chennai	Telugu, English, Hindi	South Asian	Unmarried	Yes	No	No	Yes	Yes	No	Yes	Yes	Yes	Heroine/Female Lead	No	No	No	Heroine's/Female Lead's attire	Yes	—	No	Yes	No	No
2023-11-29 16:11:18	18	Female	Student	12th pass	chennai	english telugu hindi kannada	south asian	Unmarried	Yes	Yes	Yes	Yes	Yes	No	Yes	Yes	Yes	Heroine/Female Lead	Yes	No	No	Heroine's/Female Lead's attire	Yes	Due to the attire of the “item girl” we can often notice the use of a lot of vulgar language describing her body and certain aspects of her life. A lot of terms that are used to describe aren’t considered socially “normal” in everyday conversations but somehow when it comes to item girls they’re normalised.	Yes	Yes	Yes	No
2023-11-29 16:12:27	18	Male	Student	Btech	Chennai	Telugu,English,Hindi	South Asian	Unmarried	Yes	Yes	Maybe	Yes	Maybe	Yes	Yes	Yes	Yes	Heroine/Female Lead	Yes	Yes	No	Heroine's/Female Lead's attire	Yes	-	No	Yes	No	No
2023-11-29 16:13:31	18	Male	Student	passed 12th	Chennai	English, Hindi, Telugu, Kannada, Sanskrit	Indian	Unmarried	Maybe	Yes	Yes	Yes	Yes	Yes	Yes	Yes	Yes	Heroine/Female Lead	No	No	No	Heroine's/Female Lead's attire	No	I am aware of none, I don’t listen to Bollywood songs	No	Yes	No	No
2023-11-29 16:13:36	18	Male	Student	B.Tech	Chennai	Tamil,English,Hindi	South Indian	Unmarried	Maybe	Yes	Yes	No	Maybe	No	Yes	Yes	No	Heroine/Female Lead	No	No	No	Heroine's/Female Lead's attire	Yes	Glamorous	No	Yes	Yes	Yes
2023-11-29 16:13:52	18	Male	Student	12th Pass	Chennai	English , Kannada , Hindi , Telugu	South Asian	Unmarried	Maybe	Yes	Yes	Yes	Yes	Yes	Yes	Yes	Maybe	Heroine/Female Lead	Yes	No	No	Heroine's/Female Lead's attire	Yes	none that i remember	No	Yes	No	No
2023-11-29 16:14:09	17	Male	Student	Btech	Chennai	Tamil English Hindi	Tamilian	Unmarried	Maybe	Maybe	Yes	Yes	Maybe	Maybe	Yes	Maybe	No	Heroine/Female Lead	No	Yes	No	Heroine's/Female Lead's attire	Yes	.	Yes	Yes	Yes	No
2023-11-29 16:14:49	19	Male	Student	12th	Chennai	Hindi, English	Northern India	Unmarried	Maybe	Yes	Yes	Yes	Yes	No	Yes	Yes	Maybe	Heroine/Female Lead	Yes	No	No	Heroine's/Female Lead's attire	Yes	Barbie girl	Yes	No	No	No
2023-11-29 16:15:29	20	Male	Student	12th	Chennai	English/hindi	Indian	Unmarried	No	No	No	Yes	Yes	Yes	Yes	Yes	Yes	Heroine/Female Lead	Yes	No	No	Heroine's/Female Lead's attire	Yes	Chikni(slithery), chameli(fragrant flower), kamli(unbloomed flower) jalebi bai(sweet selling lady)	No	Yes	Yes	No
2023-11-29 16:19:08	19	Male	Student	12	Chennai	Punjabi,Hindi,English	Indian	Unmarried	Yes	Yes	Yes	Yes	Yes	Yes	Yes	Yes	Yes	Heroine/Female Lead	Yes	Yes	Yes	Heroine's/Female Lead's attire	Yes	pataka(sex bomb),sexy,hot	No	Yes	No	Yes
2023-12-01 21:50:56	18	Male	Student	B tech	Chennai	Tamil	Tamil	Unmarried	Yes	Yes	No	Maybe	Yes	No	Yes	Yes	No	Heroine/Female Lead	No	Yes	No	Item Girl's attire	Yes	Upbeat	Yes	No	Yes	Yes
2023-12-03 16:27:06	18	Male	Student	Btech Electronics and Communication engineering	Chennai	Hindi English Bhojpuri	Bihari	Unmarried	Maybe	Maybe	Maybe	Yes	Yes	No	Yes	Yes	Maybe	Heroine/Female Lead	Yes	No	No	Heroine's/Female Lead's attire	Yes	None	No	Yes	Yes	No
2023-12-07 18:30:13	32	Female	Working	MBA	Dubai	Tamil English Hindi	Asian	Unmarried	Yes	No	Maybe	Maybe	Yes	No	Yes	Maybe	Yes	Heroine/Female Lead	No	Yes	No	Heroine's/Female Lead's attire	No	Figure	Yes	Yes	No	Yes
2024-01-17 13:06:45	25	Female	Student	PhD	Chennai	Hindi, English	Hindi	Unmarried	Yes	Yes	Yes	Yes	Yes	Yes	Yes	Yes	Yes	Heroine/Female Lead	Yes	Yes	No	Heroine's/Female Lead's attire	Yes	Item, pataka etc	Yes	Yes	Yes	Yes
2024-01-17 13:08:41	27	Male	Working	Btech	Delhi	Hindi, English	Hindi	Unmarried	Yes	Yes	Yes	Yes	Yes	Yes	Yes	Yes	Yes	Heroine/Female Lead	Yes	Yes	Yes	Heroine's/Female Lead's attire	Yes	Slut, bomb	No	Yes	No	No
2024-01-17 13:10:17	30	Male	Working	MTech	Bangalore	Kannada, Hindi, English, Marathi	Kannadiga	Unmarried	Yes	Yes	Yes	Yes	Yes	Yes	Yes	Yes	Yes	Heroine/Female Lead	Yes	Yes	No	Heroine's/Female Lead's attire	Yes	Hot, sexy	No	No	No	No
2024-01-17 13:12:24	30	Female	Working	PhD	Assam	Assamese, English, Hindi	Assamese	Married	Yes	Yes	Yes	Yes	Yes	No	Yes	Yes	Yes	Heroine/Female Lead	Yes	Yes	No	Heroine's/Female Lead's attire	Yes	Babe, item, maal	No	Yes	Yes	No
2024-01-17 13:14:31	19	Male	Student	BBA	Chennai	Tamil, English	Tamil	Unmarried	Yes	Yes	Yes	Yes	Yes	No	Yes	Yes	Yes	Heroine/Female Lead	Yes	Yes	No	Heroine's/Female Lead's attire	Yes	No idea	No	Yes	No	No
2024-01-17 13:16:00	19	Female	Student	BBA	Chennai	Tamil, English, Telegu	Tamilian	Unmarried	Yes	Yes	Yes	Yes	Yes	Yes	Yes	Yes	Maybe	Heroine/Female Lead	Yes	Yes	No	Heroine's/Female Lead's attire	Yes	Nil	Yes	Yes	Yes	No
2024-01-17 13:18:17	27	Female	Working	MA	New Delhi	Hindi, English	Hindi	Unmarried	Yes	Yes	Yes	Yes	Yes	No	Yes	Yes	Yes	Heroine/Female Lead	Yes	Yes	Yes	Heroine's/Female Lead's attire	Yes	Nil	Yes	Yes	Yes	Yes
2024-01-17 13:19:39	19	Male	Student	BTech	Chennai	Tamil, English	Tamil	Unmarried	Yes	Yes	No	Yes	Yes	No	Yes	Yes	Yes	Heroine/Female Lead	Yes	Yes	No	Heroine's/Female Lead's attire	Yes	-	No	Yes	No	No
